# Supplementary material for: The assessment of fundus image quality labeling reliability among graders with different backgrounds
Source: PLoS One. 2022 Jul 26;17(7):e0271156. doi: 10.1371/journal.pone.0271156 (PMC9321443; doi:10.1371/journal.pone.0271156)
Supplement: S1 Dataset — (XLSX) [file pone.0271156.s002.xlsx]

## Sheet: Expert Data_R1
img	Excellent	Good	Adequate	Insufficient	time
272745_1821626.JPG	0	0	1	0	7.6
272826_1822284.JPG	0	1	0	0	8.0
272848_1822473.JPG	0	0	1	0	9.5
272885_1822787.JPG	0	1	0	0	5.2
273043_1824101.JPG	0	0	1	0	4.9
273393_1827026.JPG	0	1	0	0	2.6
273573_1828474.JPG	0	0	1	0	4.3
274772_1837055.JPG	0	0	1	0	6.8
275376_1841695.JPG	0	0	1	0	9.1
275550_1843155.JPG	0	0	1	0	16.8
275601_1843543.JPG	0	1	0	0	2.8
275798_1844949.JPG	0	0	1	0	6.5
275863_1845447.JPG	0	1	0	0	2.9
275999_1846592.JPG	0	0	0	1	6.0
276298_1848975.JPG	0	0	1	0	6.2
276345_1849401.JPG	0	0	1	0	2.5
276419_1850063.JPG	0	1	0	0	3.9
276589_1851445.JPG	0	0	1	0	5.2
277003_1854204.JPG	0	0	0	1	1.7
277047_1854602.JPG	0	0	0	1	1.0
277430_1857808.JPG	0	1	0	0	4.7
277977_1861464.JPG	0	0	1	0	4.4
278171_1863126.JPG	0	0	0	1	1.6
278791_1868071.JPG	0	1	0	0	2.1
279005_1869805.JPG	0	1	0	0	1.7
279212_1871126.JPG	0	1	0	0	10.6
281107_1885398.JPG	0	0	1	0	5.2
281208_1886327.JPG	0	1	0	0	3.4
281343_1887468.JPG	0	1	0	0	2.2
281407_1888000.JPG	0	0	1	0	3.1
281481_1888642.JPG	0	1	0	0	4.7
282176_1893294.JPG	1	0	0	0	8.9
282176_1893300.JPG	0	1	0	0	1.2
282311_1894476.JPG	0	1	0	0	2.1
282360_1894862.JPG	0	1	0	0	7.9
282360_1894865.JPG	0	1	0	0	3.3
282433_1895486.JPG	0	0	1	0	6.0
282532_1896314.JPG	0	1	0	0	8.8
282565_1896589.JPG	0	0	1	0	9.3
282608_1896931.JPG	0	1	0	0	3.3
282899_1899213.JPG	0	0	1	0	2.3
284160_1908115.JPG	0	0	1	0	3.1
284454_1910137.JPG	0	0	1	0	1.9
285661_1918796.JPG	1	0	0	0	5.3
285678_1918949.JPG	0	0	1	0	5.5
286649_1924772.JPG	1	0	0	0	7.0
286721_1925289.JPG	0	1	0	0	1.8
287073_1927826.JPG	0	0	0	1	2.2
287272_1929449.JPG	1	0	0	0	4.7
288930_1942480.JPG	0	0	1	0	2.9
289048_1943447.JPG	0	0	1	0	5.6
289055_1943506.JPG	0	0	0	1	2.6
289055_1943510.JPG	0	0	1	0	6.8
289273_1945275.JPG	0	0	1	0	10.2
290315_1954077.JPG	0	0	1	0	2.2
290695_1956413.JPG	0	0	1	0	7.6
291577_1963225.JPG	1	0	0	0	6.1
291585_1963269.JPG	0	0	1	0	6.1
291859_1965232.JPG	0	0	1	0	1.4
292172_1967650.JPG	0	0	1	0	2.0
292237_1968184.JPG	1	0	0	0	6.4
292342_1968808.JPG	1	0	0	0	4.1
292612_1970539.JPG	0	1	0	0	2.4
293271_1975794.JPG	0	0	0	1	1.3
293321_1976079.JPG	0	0	1	0	12.5
293470_1977246.JPG	1	0	0	0	2.5
293646_1978694.JPG	0	1	0	0	4.6
293798_1979915.JPG	0	0	1	0	1.6
294037_1982371.JPG	1	0	0	0	1.9
294090_1982251.JPG	0	1	0	0	1.6
294098_1982331.JPG	0	1	0	0	3.9
294179_1983111.JPG	1	0	0	0	1.8
294179_1983112.JPG	0	0	1	0	3.1
294275_1983903.JPG	0	0	0	1	1.2
294454_1985605.JPG	0	0	1	0	2.0
294513_1985918.JPG	0	0	0	1	1.5
294586_1986547.JPG	1	0	0	0	2.6
295277_1991930.JPG	0	0	0	1	1.3
295296_1992008.JPG	0	0	1	0	6.6
295715_1995510.JPG	0	0	0	1	1.5
295725_1995575.JPG	0	1	0	0	3.9
295883_1996807.JPG	0	1	0	0	1.5
295969_1997538.JPG	0	0	1	0	7.7
296814_2003610.JPG	0	0	1	0	2.6
296875_2004048.JPG	0	1	0	0	8.3
296895_2004195.JPG	0	0	1	0	4.3
297231_2006978.JPG	0	0	0	1	1.4
297575_2009678.JPG	0	0	1	0	3.4
298728_2018522.JPG	1	0	0	0	2.5
298788_2018998.JPG	1	0	0	0	2.1
298788_2018999.JPG	0	0	1	0	13.8
298860_2019591.JPG	0	1	0	0	6.1
298933_2020284.JPG	1	0	0	0	3.9
298988_2020734.JPG	0	0	0	1	1.3
299008_2020887.JPG	0	1	0	0	2.4
299024_2021061.JPG	1	0	0	0	2.6
299338_2023663.JPG	0	0	1	0	4.4
299341_2023571.JPG	0	0	0	1	1.3
299346_2023722.JPG	0	1	0	0	11.2
299401_2024217.JPG	1	0	0	0	2.3
299704_2026453.JPG	0	0	1	0	4.4
300279_2030677.JPG	0	1	0	0	1.7
301033_2036921.JPG	0	0	1	0	8.2
301131_2037808.JPG	0	0	1	0	1.6
301784_2043251.JPG	0	0	0	1	1.3
301784_2043255.JPG	0	0	0	1	0.6
301792_2043291.JPG	0	0	0	1	11.3
301809_2043466.JPG	0	0	0	1	0.8
301851_2043833.JPG	0	1	0	0	2.2
301901_2044456.JPG	0	0	0	1	1.6
302231_2046769.JPG	0	0	1	0	9.7
302470_2048339.JPG	0	0	1	0	8.6
302900_2051783.JPG	1	0	0	0	7.7
302904_2051807.JPG	0	0	0	1	1.3
302904_2051808.JPG	0	0	0	1	0.5
303179_2054035.JPG	0	0	0	1	0.6
303179_2054037.JPG	0	0	0	1	0.6
303390_2055700.JPG	0	0	1	0	6.2
303731_2058640.JPG	0	1	0	0	3.1
304009_2060930.JPG	0	0	1	0	3.4
305661_2073966.JPG	1	0	0	0	4.1
306212_2078389.JPG	0	1	0	0	6.8
307007_2084531.JPG	0	1	0	0	1.5
307398_2087670.JPG	0	1	0	0	1.4
308178_2093702.JPG	0	0	0	1	1.5
308298_2094606.JPG	0	1	0	0	4.7
308298_2094607.JPG	0	0	1	0	4.5
308434_2095725.JPG	1	0	0	0	4.5
308969_2099941.JPG	1	0	0	0	4.1
309657_2105788.JPG	0	1	0	0	2.2
310139_2109499.JPG	0	1	0	0	4.0
310454_2111981.JPG	0	1	0	0	1.9
310604_2113228.JPG	0	0	1	0	4.3
311297_2118700.JPG	0	0	1	0	10.8
311611_2120902.JPG	0	1	0	0	10.8
311650_2121216.JPG	0	0	1	0	3.0
311661_2121304.JPG	1	0	0	0	3.4
311751_2122021.JPG	0	1	0	0	8.6
311751_2122026.JPG	0	0	1	0	7.4
311829_2122680.JPG	0	0	1	0	2.4
311929_2123535.JPG	0	1	0	0	4.6
312027_2124370.JPG	0	0	0	1	2.4
312103_2125012.JPG	0	1	0	0	4.6
312331_2126914.JPG	1	0	0	0	4.2
312920_2131817.JPG	1	0	0	0	2.2
312943_2132028.JPG	0	0	0	1	4.2
312992_2132427.JPG	0	1	0	0	2.5
313846_2138982.JPG	0	0	1	0	5.5
314624_2145309.JPG	1	0	0	0	5.6
314757_2146464.JPG	0	1	0	0	3.9
315003_2148408.JPG	0	1	0	0	2.8
315003_2148413.JPG	0	0	1	0	10.1
315644_2153689.JPG	0	1	0	0	2.9
316333_2159059.JPG	0	0	1	0	3.2
316559_2160361.JPG	0	0	0	1	1.2
316603_2160726.JPG	0	0	0	1	16.7
317022_2164306.JPG	0	1	0	0	6.2
317174_2165508.JPG	1	0	0	0	3.8
317661_2169450.JPG	0	1	0	0	3.5
317823_2170741.JPG	0	0	0	1	2.4
318182_2173765.JPG	0	0	1	0	10.3
318362_2174959.JPG	0	0	1	0	4.3
319072_2180719.JPG	0	0	1	0	10.8
319085_2180879.JPG	0	0	0	1	15.5
319235_2182053.JPG	0	1	0	0	2.8
320059_2188842.JPG	0	1	0	0	3.3
320669_2193104.JPG	0	0	1	0	12.7
320700_2193443.JPG	0	1	0	0	3.2
320825_2194392.JPG	0	0	1	0	10.2
321060_2196260.JPG	0	1	0	0	2.0
321070_2196366.JPG	1	0	0	0	2.4
321070_2196370.JPG	1	0	0	0	2.9
321798_2201629.JPG	0	1	0	0	2.5
321798_2201630.JPG	0	1	0	0	4.4
322443_2206836.JPG	0	0	1	0	2.6
322443_2206837.JPG	0	1	0	0	2.8
325081_2226776.JPG	0	1	0	0	2.3
325336_2228738.JPG	1	0	0	0	3.6
326322_2236484.JPG	0	1	0	0	10.7
326768_2239732.JPG	0	0	1	0	3.5
328320_2252248.JPG	0	0	0	1	1.3
329224_2258871.JPG	1	0	0	0	3.1
329224_2258873.JPG	0	1	0	0	2.6
331677_2277623.JPG	0	0	1	0	3.4
332019_2280060.JPG	1	0	0	0	5.4
332332_2282556.JPG	1	0	0	0	10.3
332696_2285438.JPG	0	0	0	1	1.5
333593_2291673.JPG	0	1	0	0	1.7
657207_8302948.JPG	0	1	0	0	3.9
659849_8323808.JPG	0	1	0	0	3.5
661741_8338652.JPG	0	1	0	0	2.3
664212_8358257.JPG	0	1	0	0	5.3
666350_8375156.JPG	0	1	0	0	3.6
669196_8397975.JPG	0	1	0	0	2.6
670148_8405476.JPG	0	0	0	1	3.0
672278_8418739.JPG	0	0	1	0	3.2
673124_8425674.JPG	0	1	0	0	5.2
673766_8430688.JPG	0	1	0	0	4.9
675403_8443606.JPG	0	0	0	1	1.6
675584_8445018.JPG	0	1	0	0	11.1

## Sheet: Expert Data_R2
img	1 Focus_optimal	2 Focus_unsharp	3 Illumination_optimal	4 Illumination_too light	5 Illumination_too dark	6 Image field definition_optimal	7 Image field definition_missing macula	8 Image field definition_missing optic disc	9 No artefacts	10 Artefacts_small pupil	11 Artefacts_dust spots	12 Artefacts_lashes	13 Artefacts_camera artefacts	14 Artefacts_arc defects
270457_1804150.JPG	0	1	0	0	1	0	1	0	0	0	0	0	1	1
270457_1804151.JPG	1	0	0	0	1	0	0	1	0	1	0	0	1	1
270503_1804529.JPG	1	0	0	1	0	1	0	0	1	0	0	0	0	0
270508_1804570.JPG	1	0	1	0	0	1	0	0	0	0	0	0	1	0
270508_1804571.JPG	1	0	1	0	0	1	1	0	1	0	0	0	0	0
270508_1804572.JPG	1	0	0	0	1	0	0	1	0	0	0	0	1	1
270513_1804612.JPG	1	0	0	0	1	1	0	0	0	0	1	0	1	0
270513_1804614.JPG	0	1	0	0	1	0	1	0	0	0	0	0	0	1
270513_1804615.JPG	0	1	0	0	1	0	0	1	0	0	0	0	1	1
270513_1804620.JPG	0	1	0	0	1	0	1	0	0	0	0	1	0	1
270513_1804622.JPG	0	1	0	0	1	0	0	1	0	0	0	1	1	1
270567_1805007.JPG	0	1	0	0	1	1	0	0	0	0	1	0	0	0
270567_1805012.JPG	0	1	0	0	1	1	0	0	0	0	0	1	0	0
270567_1805013.JPG	0	1	0	0	1	0	1	0	0	0	0	0	0	1
270567_1805014.JPG	0	1	0	0	1	0	0	1	1	0	0	0	0	0
270590_1805201.JPG	0	1	0	0	1	0	1	0	0	1	1	0	0	0
270590_1805202.JPG	0	1	0	0	1	0	1	0	0	1	0	0	0	1
270590_1805203.JPG	0	1	0	0	1	0	1	1	0	1	0	0	0	1
270590_1805206.JPG	0	1	0	0	1	0	1	1	0	1	0	0	0	0
270590_1805207.JPG	0	1	0	0	1	0	1	0	0	1	0	0	0	1
270609_1805360.JPG	1	0	1	0	0	0	0	1	0	1	0	0	1	1
270609_1805362.JPG	1	0	1	0	0	1	0	0	0	1	0	0	1	1
270609_1805363.JPG	1	0	1	0	0	0	1	0	0	1	0	0	1	1
270665_1805873.JPG	0	1	0	0	1	0	1	0	0	1	0	0	1	0
270665_1805874.JPG	0	1	0	0	1	0	1	0	0	0	0	0	1	1
270665_1805875.JPG	0	1	0	0	1	0	1	1	0	0	0	0	1	1
270721_1806226.JPG	1	0	0	0	1	1	0	0	0	0	0	0	1	0
270721_1806227.JPG	1	0	0	0	1	0	1	0	1	0	0	0	0	0
270721_1806228.JPG	0	1	0	0	1	0	0	1	0	0	0	0	1	0
270721_1806231.JPG	1	0	0	0	1	1	0	0	0	0	0	0	1	0
270721_1806232.JPG	1	0	0	0	1	0	1	0	1	0	0	0	0	0
270721_1806233.JPG	1	0	0	0	1	0	0	1	0	0	0	0	1	0
270760_1806541.JPG	0	1	0	0	1	1	0	0	0	1	0	0	0	1
270761_1806553.JPG	0	0	0	0	1	0	0	0	0	0	0	0	0	0
270796_1806844.JPG	1	0	1	0	0	1	0	0	0	0	0	0	1	0
270839_1807188.JPG	1	0	0	1	0	0	1	0	0	0	0	0	1	0
270839_1807189.JPG	1	0	0	0	1	0	0	1	0	0	0	0	1	1
270983_1807948.JPG	0	1	0	0	1	0	1	0	0	0	0	0	0	1
270987_1807989.JPG	0	1	0	0	1	0	1	1	0	1	1	0	1	1
270992_1808031.JPG	0	1	0	0	1	0	1	0	0	1	0	0	0	1
270998_1808087.JPG	1	0	0	0	1	1	0	0	1	0	0	0	0	0
270998_1808091.JPG	1	0	0	0	1	1	0	0	1	0	0	0	0	0
271004_1808144.JPG	1	0	1	0	0	1	0	0	0	0	0	1	1	0
271060_1808608.JPG	1	0	1	0	0	1	0	0	0	0	0	0	1	0
271125_1809110.JPG	1	0	0	0	1	1	0	0	0	0	0	0	1	0
271125_1809115.JPG	1	0	1	0	0	1	0	0	0	0	0	0	1	0
271149_1809313.JPG	1	0	1	0	0	1	0	0	0	0	0	0	1	0
271149_1809315.JPG	0	1	0	0	1	0	0	1	0	0	0	0	1	0
271167_1809449.JPG	0	1	0	0	1	1	0	0	1	0	0	0	0	0
271168_1809459.JPG	1	0	1	0	0	1	0	0	1	0	0	0	0	0
271168_1809460.JPG	1	0	1	0	0	1	0	0	1	0	0	0	0	0
271168_1809461.JPG	1	0	0	0	1	0	0	1	0	0	0	0	0	1
271168_1809463.JPG	1	0	1	0	0	1	0	0	1	0	0	0	0	0
271168_1809464.JPG	1	0	0	0	1	1	1	0	0	0	0	0	0	1
271168_1809465.JPG	1	0	0	0	1	0	0	1	1	0	0	0	0	0
271174_1809510.JPG	1	0	0	0	1	1	1	0	1	0	0	0	0	0
271174_1809513.JPG	1	0	1	0	0	1	0	0	1	0	0	0	0	0
271174_1809514.JPG	1	0	0	0	1	0	1	0	1	0	0	0	0	0
271181_1809575.JPG	0	1	1	0	0	1	0	0	1	0	0	0	0	0
271191_1809653.JPG	1	0	0	0	1	1	0	0	1	0	0	0	0	0
271191_1809657.JPG	1	0	1	0	0	1	0	0	1	0	0	0	0	0
271305_1810560.JPG	1	0	1	0	0	1	0	0	0	0	0	0	0	1
271311_1810617.JPG	0	0	0	0	1	0	1	1	0	1	0	0	1	1
271374_1811216.JPG	1	0	1	0	0	1	0	0	1	0	0	0	0	0
271374_1811217.JPG	1	0	0	0	1	1	1	0	0	0	0	0	0	1
271393_1811378.JPG	0	1	0	0	1	0	1	0	0	1	0	0	1	0
271393_1811382.JPG	0	1	0	0	1	1	0	0	0	0	0	0	1	0
271404_1811481.JPG	1	0	1	0	0	1	0	0	0	0	0	0	1	0
271404_1811482.JPG	0	1	0	0	1	0	1	0	1	0	0	0	0	0
271404_1811483.JPG	0	1	0	0	1	0	0	1	0	0	1	0	1	0
271404_1811485.JPG	1	0	1	0	0	1	0	0	0	0	0	0	1	0
271404_1811487.JPG	0	1	0	0	1	0	0	1	0	0	0	0	1	0
271427_1811673.JPG	1	0	1	0	0	1	0	0	0	0	0	0	1	0
271427_1811674.JPG	0	1	0	0	1	1	1	0	0	0	0	0	0	1
271427_1811677.JPG	1	0	0	0	1	1	0	0	0	0	0	0	1	0
271432_1811721.JPG	1	0	1	0	0	1	0	0	0	0	0	0	1	0
271438_1811775.JPG	1	0	1	0	0	1	0	0	0	0	0	0	1	0
271438_1811777.JPG	1	0	0	0	1	1	1	0	1	0	0	0	0	0
271438_1811778.JPG	1	0	1	0	0	0	0	1	0	0	0	0	1	1
271441_1811803.JPG	0	1	0	0	1	1	0	0	0	1	0	0	1	0
271493_1812182.JPG	0	0	0	0	1	0	0	0	0	0	1	0	1	0
271493_1812183.JPG	0	0	0	0	1	0	0	0	0	0	1	0	1	0
271495_1812202.JPG	1	0	1	0	0	1	0	0	1	0	0	0	0	0
271495_1812203.JPG	0	1	0	0	1	0	0	1	0	0	0	0	0	1
271508_1812323.JPG	1	0	1	0	0	1	0	0	1	0	0	0	0	0
271508_1812325.JPG	1	0	1	0	0	0	0	1	1	0	0	0	0	0
271508_1812328.JPG	1	0	1	0	0	1	0	0	1	0	0	0	0	0
271508_1812329.JPG	1	0	0	0	1	1	1	0	0	0	0	0	0	1
271559_1812718.JPG	0	1	1	0	0	0	0	1	0	1	1	0	1	0
271562_1812743.JPG	1	0	0	0	1	1	0	0	0	0	1	0	0	0
271574_1812860.JPG	1	0	1	0	0	1	0	0	1	0	0	0	0	0
271688_1813408.JPG	0	0	0	0	0	0	0	0	0	0	1	0	1	0
271695_1813464.JPG	1	0	1	0	0	1	0	0	0	0	0	0	1	0
271695_1813465.JPG	1	0	0	0	1	1	0	0	0	0	0	0	0	1
271695_1813466.JPG	1	0	1	0	0	0	0	1	0	0	0	0	1	1
271772_1813700.JPG	1	0	1	0	0	1	1	0	1	0	0	0	0	0
271785_1813849.JPG	1	0	1	0	0	1	0	0	1	0	0	0	0	0
271788_1813875.JPG	1	0	1	0	0	1	0	0	0	1	1	0	0	1
271788_1813876.JPG	0	1	1	0	0	0	1	0	0	1	1	0	0	0
271788_1813877.JPG	1	0	1	0	0	1	0	0	0	1	1	0	0	0
271794_1813921.JPG	1	0	1	0	0	1	0	0	1	0	0	0	0	0
271810_1814035.JPG	1	0	1	0	0	1	0	0	1	0	0	0	0	0
271810_1814036.JPG	1	0	0	0	1	0	1	0	1	0	0	0	0	0
271812_1814047.JPG	1	0	0	0	1	1	0	0	1	0	0	0	0	0
271812_1814051.JPG	1	0	0	0	1	1	0	0	0	1	0	0	0	1
271812_1814052.JPG	1	0	1	0	0	0	1	0	0	1	0	0	0	1
271814_1814063.JPG	1	0	0	0	1	1	0	0	1	0	0	0	0	0
271818_1814095.JPG	0	1	0	0	1	0	0	1	0	0	0	0	0	0
271823_1814136.JPG	1	0	1	0	0	1	0	0	0	0	0	0	1	0
271823_1814137.JPG	1	0	1	0	0	1	1	0	0	0	0	0	0	1
271823_1814138.JPG	1	0	1	0	0	0	0	1	0	0	0	0	1	0
271823_1814141.JPG	1	0	1	0	0	1	0	0	0	0	0	0	1	0
271823_1814142.JPG	1	0	1	0	0	0	1	0	0	0	0	0	0	1
271823_1814143.JPG	1	0	1	0	0	0	0	1	0	0	0	0	1	0
271828_1814188.JPG	1	0	0	0	1	1	0	0	1	0	0	0	0	0
271836_1814243.JPG	1	0	1	0	0	1	0	0	1	0	0	0	0	0
271836_1814247.JPG	1	0	0	0	1	1	0	0	1	0	0	0	0	0
271839_1814269.JPG	1	0	1	0	0	1	0	0	0	0	0	1	0	0
271907_1814806.JPG	1	0	0	1	0	0	0	0	0	0	0	0	1	1
271907_1814807.JPG	1	0	1	0	0	0	1	0	0	0	0	0	0	1
271907_1814808.JPG	1	0	1	0	0	0	0	1	0	0	0	0	1	1
271907_1814811.JPG	1	0	0	0	1	1	0	0	0	0	0	0	1	1
271907_1814812.JPG	0	1	1	0	0	1	1	0	0	0	0	0	0	1
271907_1814813.JPG	1	0	1	0	0	0	0	1	0	0	0	0	1	1
271924_1814958.JPG	0	1	1	0	0	0	1	1	0	0	1	0	1	0
271961_1815256.JPG	1	0	1	0	0	1	0	0	1	0	0	0	0	0
271961_1815257.JPG	0	1	0	0	1	1	0	0	1	0	0	0	0	0
271965_1815297.JPG	1	0	1	0	0	1	0	0	0	0	1	0	1	0
271965_1815299.JPG	0	1	0	0	1	0	0	1	0	0	0	0	1	1
271965_1815302.JPG	1	0	1	0	0	1	0	0	0	0	0	0	1	0
271965_1815303.JPG	0	1	0	0	1	1	1	0	0	0	1	0	0	1
271976_1815400.JPG	0	0	0	1	0	0	1	0	0	1	1	0	0	0
271976_1815402.JPG	0	1	0	0	1	1	0	0	0	1	0	0	0	1
271976_1815404.JPG	0	0	0	1	0	0	0	0	0	0	0	0	0	0
271976_1815405.JPG	0	0	0	0	1	0	0	0	0	1	0	1	0	0
271976_1815406.JPG	0	0	0	1	0	0	0	0	0	0	0	0	0	0
271996_1815568.JPG	1	0	0	0	1	1	0	0	0	1	0	0	0	1
272085_1816272.JPG	1	0	1	0	0	1	0	0	0	0	0	0	1	0
272085_1816274.JPG	1	0	0	0	1	0	0	1	0	0	0	0	1	1
272085_1816277.JPG	1	0	0	0	1	1	0	0	0	0	0	0	1	0
272096_1816375.JPG	1	0	1	0	0	1	0	0	1	0	0	0	0	0
272096_1816376.JPG	1	0	1	0	0	1	0	0	1	0	0	0	0	0
272096_1816377.JPG	1	0	0	0	1	0	0	1	1	0	0	0	0	0
272096_1816380.JPG	1	0	1	0	0	1	1	0	1	0	0	0	0	0
272096_1816381.JPG	1	0	0	0	1	0	0	1	1	0	0	0	0	0
272141_1816735.JPG	0	0	0	1	0	0	0	0	0	0	0	0	0	0
272141_1816736.JPG	0	0	0	1	0	0	0	0	0	0	0	0	0	0
272141_1816737.JPG	0	0	0	1	0	0	0	0	0	0	0	0	0	0
272146_1816778.JPG	1	0	1	0	0	1	0	0	0	0	0	0	1	0
272170_1816962.JPG	1	0	1	0	0	1	0	0	0	0	0	0	1	0
272170_1816963.JPG	0	1	1	0	0	1	0	0	0	0	0	0	0	1
272170_1816968.JPG	1	0	1	0	0	0	1	0	0	0	0	0	0	1
272263_1817718.JPG	0	1	0	0	1	0	0	0	0	0	1	0	1	0
272263_1817720.JPG	0	0	0	0	0	0	0	0	0	0	0	0	1	0
272263_1817721.JPG	0	1	0	0	1	0	1	1	0	1	1	0	1	0
272263_1817722.JPG	0	0	0	0	1	0	0	0	0	0	1	1	1	0
272338_1818379.JPG	1	0	1	0	0	1	0	0	1	0	0	0	0	0
272338_1818380.JPG	1	0	0	0	1	1	0	0	0	0	1	0	0	0
272338_1818381.JPG	1	0	0	0	1	0	0	1	0	0	0	0	1	1
272338_1818384.JPG	1	0	1	0	0	1	0	0	0	0	0	0	1	0
272338_1818385.JPG	1	0	0	0	1	0	1	0	1	0	0	0	0	0
272338_1818386.JPG	1	0	0	0	1	0	0	1	0	0	0	0	1	0
272340_1818398.JPG	1	0	1	0	0	1	0	0	0	1	0	1	1	0
272340_1818400.JPG	1	0	1	0	0	0	0	1	0	1	0	0	1	0
272340_1818402.JPG	1	0	1	0	0	1	0	0	0	1	0	1	1	0
272342_1818420.JPG	1	0	1	0	0	1	0	0	0	1	0	0	1	0
272342_1818422.JPG	1	0	0	0	1	0	0	1	0	1	0	0	1	1
272342_1818426.JPG	1	0	1	0	0	0	0	1	0	1	0	0	1	0
272418_1818799.JPG	1	0	0	0	1	0	0	1	0	0	0	0	0	1
272455_1819100.JPG	1	0	0	0	1	0	0	1	1	0	0	0	0	0
272491_1819403.JPG	1	0	0	0	1	1	0	0	0	0	0	0	1	0
272495_1819443.JPG	1	0	1	0	0	1	0	0	0	0	0	0	1	0
272587_1820244.JPG	1	0	1	0	0	1	0	0	1	0	0	0	0	0
272587_1820251.JPG	1	0	0	0	1	0	0	1	0	0	0	0	1	1
272611_1820452.JPG	0	1	0	0	1	1	0	0	1	0	0	0	0	0
272611_1820453.JPG	0	1	0	0	1	0	1	0	1	0	0	0	0	0
272611_1820456.JPG	1	0	0	0	1	1	0	0	1	0	0	0	0	0
272650_1820782.JPG	1	0	0	0	1	0	0	1	0	1	0	0	1	1
272676_1821024.JPG	1	0	1	0	0	1	0	0	1	0	0	0	0	0
272735_1821528.JPG	1	0	1	0	0	1	0	0	0	0	0	0	1	0
272735_1821533.JPG	1	0	1	0	0	1	0	0	0	0	0	0	1	0
272773_1821856.JPG	1	0	0	0	1	1	0	0	1	0	0	0	0	0
272826_1822279.JPG	1	0	1	0	0	1	0	0	0	0	0	0	1	0
272882_1822754.JPG	0	1	0	0	1	0	1	0	0	1	0	0	0	0
272964_1823457.JPG	1	0	1	0	0	1	0	0	0	0	0	0	1	0
273043_1824099.JPG	1	0	1	0	0	1	0	0	0	0	0	0	1	0
273043_1824104.JPG	1	0	1	0	0	1	0	0	0	0	0	0	1	0
273135_1824802.JPG	1	0	1	0	0	1	0	0	0	0	0	0	1	0
273179_1825180.JPG	1	0	1	0	0	1	0	0	0	0	0	0	1	0
273179_1825185.JPG	1	0	1	0	0	1	0	0	0	0	0	0	1	0
273279_1826077.JPG	1	0	1	0	0	1	0	0	0	0	0	0	1	0
273555_1828309.JPG	1	0	1	0	0	1	0	0	0	0	0	0	1	0
273597_1828706.JPG	1	0	0	0	1	1	0	0	0	0	0	0	0	1
273614_1828872.JPG	1	0	1	0	0	1	0	0	0	0	0	0	1	0
273627_1828978.JPG	1	0	1	0	0	1	0	0	1	0	0	0	0	0
273627_1828982.JPG	1	0	1	0	0	1	0	0	1	0	0	0	0	0
273648_1829153.JPG	1	0	1	0	0	1	0	0	1	0	0	0	0	0
273684_1829436.JPG	1	0	1	0	0	1	0	0	0	0	0	0	1	0
273687_1829454.JPG	1	0	1	0	0	1	0	0	0	0	0	0	1	0
274643_1836018.JPG	0	0	0	0	0	0	0	0	0	0	1	0	1	0

## Sheet: M1_R1
img	Excellent	Good	Adequate	Insufficient	time
270457_1804150.JPG	0	0	1	0	4.6
270457_1804151.JPG	0	0	0	1	2.1
270503_1804529.JPG	0	1	0	0	5.7
270508_1804570.JPG	0	1	0	0	3.6
270508_1804571.JPG	0	0	1	0	32
270508_1804572.JPG	0	0	0	1	2.6
270513_1804612.JPG	0	0	1	0	3.7
270513_1804614.JPG	0	0	1	0	1.3
270513_1804615.JPG	0	0	1	0	11.7
270513_1804620.JPG	0	0	1	0	1.6
270513_1804622.JPG	0	0	0	1	1.5
270567_1805007.JPG	0	0	1	0	33.2
270567_1805012.JPG	0	0	1	0	2.1
270567_1805013.JPG	0	0	1	0	1.3
270567_1805014.JPG	0	0	0	1	1.5
270590_1805201.JPG	0	0	0	1	1
270590_1805202.JPG	0	0	0	1	2.4
270590_1805203.JPG	0	0	0	1	1.1
270590_1805206.JPG	0	0	0	1	0.9
270590_1805207.JPG	0	0	0	1	1.3
270609_1805360.JPG	0	0	1	0	3.5
270609_1805362.JPG	0	0	1	0	11.9
270609_1805363.JPG	0	0	1	0	2.1
270665_1805873.JPG	0	0	0	1	4.2
270665_1805874.JPG	0	0	0	1	0.9
270665_1805875.JPG	0	0	0	1	0.9
270721_1806226.JPG	1	0	0	0	46.7
270721_1806227.JPG	0	0	1	0	3.6
270721_1806228.JPG	0	0	0	1	1.6
270721_1806231.JPG	0	1	0	0	2.7
270721_1806232.JPG	0	0	1	0	4.1
270721_1806233.JPG	0	0	0	1	1.4
270760_1806541.JPG	0	0	1	0	2.9
270761_1806553.JPG	0	0	0	1	1.3
270796_1806844.JPG	0	1	0	0	5.3
270839_1807188.JPG	0	0	1	0	2.9
270839_1807189.JPG	0	0	0	1	1.4
270983_1807948.JPG	0	0	1	0	7.3
270987_1807989.JPG	0	0	0	1	1.4
270992_1808031.JPG	0	0	1	0	1.7
270998_1808087.JPG	0	1	0	0	2.3
270998_1808091.JPG	1	0	0	0	1.5
271004_1808144.JPG	1	0	0	0	3
271060_1808608.JPG	0	1	0	0	5.5
271125_1809110.JPG	0	1	0	0	6.7
271125_1809115.JPG	0	1	0	0	5.6
271149_1809313.JPG	0	1	0	0	6.7
271149_1809315.JPG	0	0	0	1	2
271167_1809449.JPG	0	1	0	0	5
271168_1809459.JPG	0	1	0	0	2.2
271168_1809460.JPG	0	0	1	0	10.1
271168_1809461.JPG	0	0	0	1	1.6
271168_1809463.JPG	1	0	0	0	15.6
271168_1809464.JPG	0	0	1	0	4.9
271168_1809465.JPG	0	0	0	1	1.4
271174_1809510.JPG	0	0	1	0	8
271174_1809513.JPG	1	0	0	0	20.5
271174_1809514.JPG	0	1	0	0	5
271181_1809575.JPG	0	1	0	0	2.1
271191_1809653.JPG	0	1	0	0	3.9
271191_1809657.JPG	0	1	0	0	3.4
271305_1810560.JPG	0	1	0	0	2.3
271311_1810617.JPG	0	0	0	1	1.6
271374_1811216.JPG	0	1	0	0	5.5
271374_1811217.JPG	0	0	1	0	3.7
271393_1811378.JPG	0	0	0	1	1.4
271393_1811382.JPG	0	0	1	0	2.4
271404_1811481.JPG	0	1	0	0	7.6
271404_1811482.JPG	0	0	1	0	1.4
271404_1811483.JPG	0	0	0	1	1.5
271404_1811485.JPG	0	1	0	0	15
271404_1811487.JPG	0	0	1	0	1.9
271427_1811673.JPG	1	0	0	0	3.4
271427_1811674.JPG	0	0	1	0	7.8
271427_1811677.JPG	0	0	1	0	11.2
271432_1811721.JPG	0	1	0	0	20.7
271438_1811775.JPG	1	0	0	0	1.9
271438_1811777.JPG	0	1	0	0	2.4
271438_1811778.JPG	0	0	0	1	1.7
271441_1811803.JPG	0	0	1	0	2.8
271493_1812182.JPG	0	0	0	1	1.4
271493_1812183.JPG	0	0	0	1	0.9
271495_1812202.JPG	0	1	0	0	5.6
271495_1812203.JPG	0	0	1	0	1.6
271508_1812323.JPG	1	0	0	0	23.4
271508_1812325.JPG	0	0	0	1	1.8
271508_1812328.JPG	1	0	0	0	3.3
271508_1812329.JPG	0	1	0	0	2
271559_1812718.JPG	0	0	0	1	1.6
271562_1812743.JPG	1	0	0	0	7.7
271574_1812860.JPG	1	0	0	0	7.1
271688_1813408.JPG	0	0	0	1	1.5
271695_1813464.JPG	0	1	0	0	4.2
271695_1813465.JPG	0	0	1	0	4.8
271695_1813466.JPG	0	0	0	1	1.7
271772_1813700.JPG	0	1	0	0	2.7
271785_1813849.JPG	1	0	0	0	3.7
271788_1813875.JPG	0	0	1	0	3.5
271788_1813876.JPG	0	0	1	0	1.5
271788_1813877.JPG	0	0	1	0	6.5
271794_1813921.JPG	0	1	0	0	2.1
271810_1814035.JPG	1	0	0	0	3.5
271810_1814036.JPG	0	1	0	0	1.7
271812_1814047.JPG	0	1	0	0	2.3
271812_1814051.JPG	0	0	1	0	2.2
271812_1814052.JPG	0	1	0	0	8.6
271814_1814063.JPG	0	1	0	0	9.8
271818_1814095.JPG	0	0	0	1	1.5
271823_1814136.JPG	1	0	0	0	3.2
271823_1814137.JPG	0	1	0	0	2
271823_1814138.JPG	0	0	0	1	2.5
271823_1814141.JPG	1	0	0	0	3.6
271823_1814142.JPG	0	1	0	0	4.3
271823_1814143.JPG	0	0	0	1	1.6
271828_1814188.JPG	0	1	0	0	2.1
271836_1814243.JPG	0	1	0	0	3.9
271836_1814247.JPG	0	1	0	0	6.3
271839_1814269.JPG	0	1	0	0	33.7
271907_1814806.JPG	0	1	0	0	43.9
271907_1814807.JPG	0	0	1	0	5
271907_1814808.JPG	0	0	0	1	1.6
271907_1814811.JPG	0	1	0	0	7.2
271907_1814812.JPG	0	0	1	0	5.8
271907_1814813.JPG	0	0	0	1	1.7
271924_1814958.JPG	0	0	0	1	1
271961_1815256.JPG	1	0	0	0	4.4
271961_1815257.JPG	0	1	0	0	2.8
271965_1815297.JPG	0	1	0	0	8.5
271965_1815299.JPG	0	0	0	1	1.8
271965_1815302.JPG	0	1	0	0	5.6
271965_1815303.JPG	0	0	1	0	3.6
271976_1815400.JPG	0	0	0	1	1.4
271976_1815402.JPG	0	0	0	1	0.9
271976_1815404.JPG	0	0	0	1	1.2
271976_1815405.JPG	0	0	0	1	0.9
271976_1815406.JPG	0	0	0	1	0.8
271996_1815568.JPG	0	1	0	0	8.4
272085_1816272.JPG	1	0	0	0	6
272085_1816274.JPG	0	0	0	1	1.7
272085_1816277.JPG	0	1	0	0	2.7
272096_1816375.JPG	1	0	0	0	3.9
272096_1816376.JPG	0	1	0	0	1.7
272096_1816377.JPG	0	0	0	1	1.5
272096_1816380.JPG	0	1	0	0	2.5
272096_1816381.JPG	0	0	0	1	1.7
272141_1816735.JPG	0	0	0	1	1.6
272141_1816736.JPG	0	0	0	1	0.7
272141_1816737.JPG	0	0	0	1	0.9
272146_1816778.JPG	0	0	0	1	0.5
272170_1816962.JPG	1	0	0	0	32
272170_1816963.JPG	0	1	0	0	1.5
272170_1816968.JPG	0	1	0	0	2.4
272263_1817718.JPG	0	0	0	1	1.5
272263_1817720.JPG	0	0	0	1	0.9
272263_1817721.JPG	0	0	0	1	0.9
272263_1817722.JPG	0	0	0	1	0.8
272338_1818379.JPG	0	1	0	0	1.9
272338_1818380.JPG	0	1	0	0	4
272338_1818381.JPG	0	0	0	1	1.9
272338_1818384.JPG	0	1	0	0	1.7
272338_1818385.JPG	0	1	0	0	2
272338_1818386.JPG	0	0	0	1	1.8
272340_1818398.JPG	0	1	0	0	3.3
272340_1818400.JPG	0	0	0	1	1.7
272340_1818402.JPG	0	1	0	0	2.3
272342_1818420.JPG	0	1	0	0	3.7
272342_1818422.JPG	0	0	0	1	1.9
272342_1818426.JPG	0	0	0	1	0.9
272418_1818799.JPG	0	0	0	1	0.8
272455_1819100.JPG	0	0	0	1	0.9
272491_1819403.JPG	0	1	0	0	5.2
272495_1819443.JPG	1	0	0	0	3.7
272587_1820244.JPG	0	1	0	0	10.3
272587_1820251.JPG	0	0	0	1	1.8
272611_1820452.JPG	0	0	0	1	4.5
272611_1820453.JPG	0	0	0	1	1.2
272611_1820456.JPG	0	1	0	0	9.4
272650_1820782.JPG	0	0	0	1	1.5
272676_1821024.JPG	1	0	0	0	7.5
272735_1821528.JPG	0	1	0	0	2.8
272735_1821533.JPG	1	0	0	0	2.9
272773_1821856.JPG	0	1	0	0	35.4
272826_1822279.JPG	1	0	0	0	8.4
272882_1822754.JPG	0	0	0	1	1.6
272964_1823457.JPG	0	1	0	0	3.2
273043_1824099.JPG	1	0	0	0	1.8
273043_1824104.JPG	1	0	0	0	3.6
273135_1824802.JPG	0	1	0	0	6.5
273179_1825180.JPG	1	0	0	0	2.1
273179_1825185.JPG	0	1	0	0	3.8
273279_1826077.JPG	0	1	0	0	5.5
273555_1828309.JPG	1	0	0	0	18.7
273597_1828706.JPG	0	1	0	0	2
273614_1828872.JPG	0	1	0	0	8.9
273627_1828978.JPG	0	1	0	0	2.7
273627_1828982.JPG	0	1	0	0	4.4
273648_1829153.JPG	0	1	0	0	3.3
273684_1829436.JPG	1	0	0	0	6.7
273687_1829454.JPG	1	0	0	0	1.8
274643_1836018.JPG	0	0	0	1	1.9

## Sheet: M1_R2
img	Focus_optimal	Focus_unsharp	Illumination_optimal	Illumination_too light	Illumination_too dark	Image field definition_optimal	Image field definition_missing macula	Image field definition_missing optic disc	No artefacts	Artefacts_small pupil	Artefacts_dust spots	Artefacts_lashes	Artefacts_camera artefacts	Artefacts_arc defects
270457_1804150.JPG	1	0	1	0	0	0	1	0	0	1	1	0	1	1
270457_1804151.JPG	0	1	0	0	1	0	0	1	0	1	1	0	1	1
270503_1804529.JPG	1	0	1	0	0	1	0	0	0	0	1	0	0	0
270508_1804570.JPG	1	0	1	0	0	1	0	0	0	0	0	0	1	0
270508_1804571.JPG	1	0	1	0	0	0	1	0	0	0	1	0	0	1
270508_1804572.JPG	0	1	0	0	1	0	0	1	0	0	1	0	1	0
270513_1804612.JPG	1	0	0	0	1	1	0	0	0	0	1	0	1	1
270513_1804614.JPG	1	0	0	0	1	0	1	0	0	0	1	0	1	1
270513_1804615.JPG	0	1	0	0	1	0	0	1	0	0	1	0	1	1
270513_1804620.JPG	1	0	0	0	1	0	1	0	0	0	1	0	0	1
270513_1804622.JPG	0	1	0	0	1	0	0	1	0	0	1	0	1	1
270567_1805007.JPG	1	0	0	0	1	1	0	0	0	0	1	0	0	0
270567_1805012.JPG	1	0	0	0	1	1	0	0	0	0	1	0	1	0
270567_1805013.JPG	1	0	0	0	1	0	1	0	0	0	1	0	0	1
270567_1805014.JPG	1	0	0	0	1	0	0	1	0	0	1	0	1	0
270590_1805201.JPG	0	1	0	0	1	1	0	0	0	1	1	0	1	1
270590_1805202.JPG	0	1	1	0	0	0	1	0	0	1	1	0	1	1
270590_1805203.JPG	0	1	0	0	1	0	1	1	0	1	1	0	1	1
270590_1805206.JPG	0	1	0	0	1	1	0	0	0	1	1	0	1	1
270590_1805207.JPG	0	1	1	0	0	0	1	0	0	1	1	0	0	1
270609_1805360.JPG	1	0	1	0	0	0	0	1	0	1	1	0	1	1
270609_1805362.JPG	1	0	1	0	0	1	0	0	0	1	1	0	1	1
270609_1805363.JPG	1	0	1	0	0	0	1	0	0	1	1	0	1	1
270665_1805873.JPG	0	1	0	0	1	1	0	0	0	0	1	0	1	0
270665_1805874.JPG	0	1	0	0	1	0	1	0	0	0	1	0	1	1
270665_1805875.JPG	0	1	0	0	1	0	1	1	0	0	1	0	1	1
270721_1806226.JPG	1	0	1	0	0	1	0	0	0	0	0	0	1	0
270721_1806227.JPG	1	0	0	0	1	0	1	0	0	0	1	0	1	0
270721_1806228.JPG	0	1	0	0	1	0	1	1	0	0	1	0	1	0
270721_1806231.JPG	1	0	0	0	1	1	0	0	0	0	0	0	1	0
270721_1806232.JPG	1	0	0	0	1	0	1	0	0	0	1	0	1	1
270721_1806233.JPG	1	0	0	0	1	0	0	1	0	0	1	0	1	0
270760_1806541.JPG	0	1	0	0	1	0	0	1	0	0	1	0	0	1
270761_1806553.JPG	0	1	0	0	1	0	0	1	0	0	1	0	1	0
270796_1806844.JPG	1	0	0	1	0	1	0	0	0	0	1	0	1	0
270839_1807188.JPG	1	0	0	0	1	0	1	0	0	0	1	0	1	1
270839_1807189.JPG	0	1	0	0	1	0	0	1	0	0	1	0	1	1
270983_1807948.JPG	1	0	0	0	1	0	1	0	0	0	1	0	0	1
270987_1807989.JPG	0	1	0	0	1	1	0	0	0	0	1	0	1	1
270992_1808031.JPG	1	0	0	0	1	1	0	0	0	1	1	0	1	1
270998_1808087.JPG	0	1	1	0	0	1	0	0	0	0	1	0	1	0
270998_1808091.JPG	1	0	1	0	0	1	0	0	0	0	1	0	0	0
271004_1808144.JPG	1	0	1	0	0	1	0	0	0	0	0	0	1	0
271060_1808608.JPG	1	0	0	1	0	1	0	0	0	0	1	0	1	0
271125_1809110.JPG	1	0	1	0	0	1	0	0	0	0	0	0	1	0
271125_1809115.JPG	1	0	0	1	0	1	0	0	0	0	1	0	1	0
271149_1809313.JPG	1	0	1	0	0	1	0	0	0	0	0	0	1	0
271149_1809315.JPG	1	0	0	0	1	0	0	1	0	0	1	0	1	1
271167_1809449.JPG	1	0	0	0	1	1	0	0	0	0	1	0	1	0
271168_1809459.JPG	1	0	1	0	0	1	0	0	0	0	1	0	0	0
271168_1809460.JPG	1	0	1	0	0	1	0	0	0	0	1	0	0	1
271168_1809461.JPG	1	0	0	0	1	0	0	1	0	0	1	0	0	1
271168_1809463.JPG	1	0	1	0	0	1	0	0	0	0	1	0	0	0
271168_1809464.JPG	1	0	0	0	1	0	1	0	0	0	1	0	0	1
271168_1809465.JPG	1	0	0	0	1	0	0	1	0	0	1	0	1	0
271174_1809510.JPG	1	0	1	0	0	0	1	0	0	0	1	0	0	0
271174_1809513.JPG	1	0	1	0	0	1	0	0	0	0	1	0	0	0
271174_1809514.JPG	1	0	1	0	0	0	1	0	0	0	1	0	0	1
271181_1809575.JPG	0	1	1	0	0	1	0	0	0	0	1	0	0	0
271191_1809653.JPG	1	0	1	0	0	1	0	0	0	0	1	0	0	1
271191_1809657.JPG	1	0	1	0	0	1	0	0	0	0	1	0	0	0
271305_1810560.JPG	1	0	1	0	0	1	0	0	0	0	0	0	1	1
271311_1810617.JPG	0	1	0	0	1	0	0	1	0	1	1	0	1	1
271374_1811216.JPG	1	0	1	0	0	1	0	0	0	0	0	0	1	0
271374_1811217.JPG	1	0	0	0	1	0	1	0	0	0	0	0	0	1
271393_1811378.JPG	0	1	0	0	1	0	1	0	0	0	1	0	1	0
271393_1811382.JPG	0	1	0	0	1	1	0	0	0	0	0	0	1	0
271404_1811481.JPG	1	0	1	0	0	1	0	0	0	0	1	0	1	0
271404_1811482.JPG	0	1	0	0	1	1	0	0	0	0	1	0	1	1
271404_1811483.JPG	1	0	0	0	1	0	0	1	0	0	1	0	1	1
271404_1811485.JPG	1	0	1	0	0	1	0	0	0	0	1	0	1	0
271404_1811487.JPG	0	1	0	0	1	0	0	1	0	0	1	0	1	0
271427_1811673.JPG	1	0	1	0	0	1	0	0	0	0	0	0	1	0
271427_1811674.JPG	1	0	0	0	1	1	0	0	0	0	1	0	0	1
271427_1811677.JPG	1	0	0	0	1	1	0	0	0	0	1	0	1	0
271432_1811721.JPG	1	0	0	1	0	1	0	0	0	0	0	0	1	0
271438_1811775.JPG	1	0	1	0	0	1	0	0	0	0	0	0	1	0
271438_1811777.JPG	1	0	0	0	1	1	0	0	0	0	0	0	1	0
271438_1811778.JPG	1	0	1	0	0	0	0	1	0	0	0	0	1	1
271441_1811803.JPG	0	1	1	0	0	1	0	0	0	1	1	0	1	0
271493_1812182.JPG	0	1	0	0	1	0	1	1	0	0	1	0	1	0
271493_1812183.JPG	0	1	0	0	1	0	1	1	0	0	1	0	1	0
271495_1812202.JPG	1	0	0	1	0	1	0	0	0	0	1	0	1	0
271495_1812203.JPG	1	0	0	0	1	0	1	0	0	0	1	0	0	1
271508_1812323.JPG	1	0	1	0	0	1	0	0	0	0	1	0	1	0
271508_1812325.JPG	1	0	1	0	0	0	0	1	0	0	1	0	1	0
271508_1812328.JPG	1	0	1	0	0	1	0	0	0	0	1	0	1	0
271508_1812329.JPG	1	0	1	0	0	1	0	0	0	0	1	0	0	1
271559_1812718.JPG	0	1	1	0	0	0	1	1	0	1	1	0	1	0
271562_1812743.JPG	1	0	1	0	0	1	0	0	0	0	1	0	1	0
271574_1812860.JPG	1	0	1	0	0	1	0	0	0	0	1	0	1	0
271688_1813408.JPG	0	1	0	0	1	0	1	1	0	0	1	0	1	0
271695_1813464.JPG	1	0	0	1	0	1	0	0	0	0	1	0	1	0
271695_1813465.JPG	1	0	0	0	1	0	0	0	0	0	1	0	0	1
271695_1813466.JPG	1	0	1	0	0	0	0	1	0	0	1	0	1	1
271772_1813700.JPG	0	1	1	0	0	1	0	0	0	0	0	0	0	0
271785_1813849.JPG	1	0	1	0	0	1	0	0	1	0	0	0	0	0
271788_1813875.JPG	0	1	0	0	0	1	0	0	0	1	1	0	0	1
271788_1813876.JPG	0	1	1	0	0	0	1	0	0	1	1	0	0	1
271788_1813877.JPG	0	1	1	0	0	0	0	1	0	1	1	0	0	1
271794_1813921.JPG	1	0	1	0	0	1	0	0	1	0	0	0	0	0
271810_1814035.JPG	1	0	1	0	0	1	0	0	0	0	1	0	0	0
271810_1814036.JPG	1	0	1	0	0	0	1	0	0	0	1	0	0	0
271812_1814047.JPG	1	0	1	0	0	1	0	0	0	0	1	0	0	0
271812_1814051.JPG	1	0	0	0	1	0	0	1	0	1	1	0	1	0
271812_1814052.JPG	1	0	1	0	0	0	1	0	0	1	1	0	0	1
271814_1814063.JPG	1	0	0	0	1	1	0	0	0	0	1	0	1	0
271818_1814095.JPG	0	1	0	0	1	0	0	1	0	0	1	0	1	1
271823_1814136.JPG	1	0	0	1	0	1	0	0	0	0	0	0	1	0
271823_1814137.JPG	1	0	1	0	0	1	0	0	0	0	0	0	0	1
271823_1814138.JPG	1	0	1	0	0	0	0	1	0	0	1	0	1	0
271823_1814141.JPG	1	0	1	0	0	1	0	0	0	0	0	0	1	0
271823_1814142.JPG	1	0	0	1	0	1	0	0	0	0	0	0	0	1
271823_1814143.JPG	1	0	1	0	0	0	0	1	0	0	0	0	1	0
271828_1814188.JPG	1	0	0	1	0	1	0	0	0	0	0	0	1	0
271836_1814243.JPG	1	0	1	0	0	1	0	0	0	0	1	0	1	0
271836_1814247.JPG	1	0	1	0	0	1	0	0	0	0	1	0	0	0
271839_1814269.JPG	1	0	1	0	0	1	0	0	0	0	0	1	0	0
271907_1814806.JPG	1	0	0	1	0	1	0	0	0	0	0	0	1	1
271907_1814807.JPG	1	0	0	1	0	1	0	0	0	0	0	0	1	1
271907_1814808.JPG	1	0	1	0	0	0	0	1	0	0	1	0	1	1
271907_1814811.JPG	1	0	1	0	0	1	0	0	0	0	0	0	1	1
271907_1814812.JPG	0	1	1	0	0	0	1	0	0	0	1	0	1	1
271907_1814813.JPG	1	0	1	0	0	0	0	1	0	0	1	0	1	1
271924_1814958.JPG	0	1	1	0	0	0	1	1	0	1	1	0	1	0
271961_1815256.JPG	1	0	1	0	0	1	0	0	0	0	1	0	1	0
271961_1815257.JPG	1	0	0	0	1	0	1	0	0	0	1	0	0	1
271965_1815297.JPG	1	0	0	1	0	1	0	0	0	0	1	0	1	0
271965_1815299.JPG	0	1	1	0	0	0	0	1	0	0	1	0	1	1
271965_1815302.JPG	1	0	1	0	0	1	0	0	0	0	1	0	1	0
271965_1815303.JPG	1	0	1	0	1	0	1	0	0	0	1	0	1	1
271976_1815400.JPG	0	1	0	0	1	1	0	0	0	1	1	0	1	1
271976_1815402.JPG	0	1	0	0	1	1	0	0	0	1	1	0	1	1
271976_1815404.JPG	0	1	0	1	0	0	1	1	0	0	1	0	1	0
271976_1815405.JPG	0	1	0	0	1	0	1	1	0	1	1	1	1	0
271976_1815406.JPG	0	1	0	1	0	0	1	1	0	0	1	1	1	0
271996_1815568.JPG	1	0	1	0	0	1	0	0	0	1	1	0	1	1
272085_1816272.JPG	1	0	1	0	0	1	0	0	0	0	0	0	1	0
272085_1816274.JPG	1	0	1	0	0	0	0	1	0	0	1	0	1	1
272085_1816277.JPG	1	0	1	0	1	0	0	0	0	0	0	0	1	0
272096_1816375.JPG	1	0	1	0	0	1	0	0	0	0	1	0	0	0
272096_1816376.JPG	1	0	1	0	0	1	0	0	0	0	1	0	0	0
272096_1816377.JPG	1	0	1	0	0	0	0	1	0	0	1	0	0	0
272096_1816380.JPG	1	0	1	0	0	0	1	0	0	0	1	0	0	0
272096_1816381.JPG	0	1	0	0	1	0	0	1	0	0	1	0	0	0
272141_1816735.JPG	0	0	0	0	0	0	1	1	0	0	0	0	0	0
272141_1816736.JPG	0	0	0	0	0	0	1	1	0	0	0	0	0	0
272141_1816737.JPG	0	0	0	0	0	0	1	1	0	0	0	0	0	0
272146_1816778.JPG	1	0	0	1	0	1	0	0	0	0	0	0	1	0
272170_1816962.JPG	1	0	0	1	0	1	0	0	0	0	0	0	0	0
272170_1816963.JPG	1	0	1	0	0	1	0	0	0	0	0	0	1	1
272170_1816968.JPG	1	0	1	0	0	0	1	0	0	0	1	0	1	1
272263_1817718.JPG	0	0	0	0	1	0	1	1	0	0	1	0	1	0
272263_1817720.JPG	0	0	0	0	0	0	1	1	0	0	0	0	0	0
272263_1817721.JPG	0	0	0	0	1	0	1	1	0	0	1	0	1	0
272263_1817722.JPG	0	0	0	0	0	0	1	1	0	0	1	0	1	0
272338_1818379.JPG	0	1	1	0	0	1	0	0	0	0	0	0	1	0
272338_1818380.JPG	0	1	1	0	0	1	0	0	0	0	0	0	1	0
272338_1818381.JPG	0	0	0	0	1	0	0	1	0	0	1	0	1	1
272338_1818384.JPG	1	0	1	0	0	1	0	0	0	0	0	0	1	0
272338_1818385.JPG	1	0	0	0	1	0	0	0	0	0	0	0	1	0
272338_1818386.JPG	1	0	0	0	1	0	0	1	0	0	1	0	1	0
272340_1818398.JPG	1	0	1	0	0	1	0	0	0	1	0	1	1	0
272340_1818400.JPG	1	0	1	0	0	0	0	1	0	0	1	0	1	1
272340_1818402.JPG	1	0	1	0	0	1	0	0	0	1	0	1	1	0
272342_1818420.JPG	1	0	1	0	0	1	0	0	0	1	1	0	1	0
272342_1818422.JPG	1	0	1	0	0	0	0	1	0	0	0	0	1	1
272342_1818426.JPG	1	0	1	0	0	0	0	1	0	1	1	0	1	0
272418_1818799.JPG	1	0	0	0	1	0	0	1	0	0	1	0	1	0
272455_1819100.JPG	1	0	0	0	1	0	0	1	0	0	1	0	1	0
272491_1819403.JPG	1	0	1	0	0	1	0	0	0	0	0	0	1	0
272495_1819443.JPG	1	0	1	0	0	1	0	0	0	0	0	0	1	0
272587_1820244.JPG	1	0	0	1	0	1	0	0	0	0	0	0	1	0
272587_1820251.JPG	1	0	1	1	0	0	0	1	0	0	1	0	1	0
272611_1820452.JPG	0	1	0	0	1	0	1	0	0	0	0	0	0	0
272611_1820453.JPG	0	1	0	0	1	0	1	0	0	1	0	0	0	0
272611_1820456.JPG	1	0	1	0	0	1	0	0	0	0	1	0	0	0
272650_1820782.JPG	1	0	1	0	0	0	0	1	0	1	1	0	1	1
272676_1821024.JPG	1	0	1	0	0	1	0	0	0	0	1	0	0	0
272735_1821528.JPG	1	0	1	0	0	1	0	0	0	0	0	0	1	0
272735_1821533.JPG	1	0	0	1	0	1	0	0	0	0	0	0	1	0
272773_1821856.JPG	1	0	1	0	0	1	0	0	0	0	1	0	0	0
272826_1822279.JPG	1	0	1	0	0	1	0	0	0	0	0	0	1	0
272882_1822754.JPG	0	1	0	0	1	0	1	0	0	1	1	0	0	1
272964_1823457.JPG	1	0	0	1	0	1	0	0	0	0	1	0	1	0
273043_1824099.JPG	1	0	0	1	0	1	0	0	0	0	0	0	1	0
273043_1824104.JPG	1	0	0	1	0	1	0	0	0	0	0	0	1	0
273135_1824802.JPG	1	0	0	1	0	1	0	0	0	0	0	0	1	0
273179_1825180.JPG	1	0	1	0	0	1	0	0	0	0	0	0	1	0
273179_1825185.JPG	1	0	1	0	0	1	0	0	0	0	0	0	1	0
273279_1826077.JPG	1	0	1	0	0	1	0	0	0	0	0	0	1	0
273555_1828309.JPG	1	0	1	0	0	1	0	0	0	0	0	0	1	0
273597_1828706.JPG	1	0	0	0	1	1	0	0	0	0	1	0	1	0
273614_1828872.JPG	0	1	1	0	0	1	0	0	0	0	0	0	1	0
273627_1828978.JPG	1	0	1	0	0	1	0	0	0	0	0	0	0	1
273627_1828982.JPG	0	1	1	0	0	1	0	0	1	0	0	0	0	0
273648_1829153.JPG	1	0	1	0	0	1	0	0	0	0	0	0	0	1
273684_1829436.JPG	1	0	1	0	0	1	0	0	0	0	0	0	1	0
273687_1829454.JPG	1	0	0	1	0	1	0	0	0	0	0	0	1	0
274643_1836018.JPG	0	0	0	0	0	0	1	1	0	1	1	0	1	0

## Sheet: NM1_R1
img	Excellent	Good	Adequate	Insufficient	time
270457_1804150.JPG	0	0	0	1	3.4
270457_1804151.JPG	0	0	0	1	2.6
270503_1804529.JPG	0	1	0	0	3.8
270508_1804570.JPG	0	1	0	0	1.5
270508_1804571.JPG	0	0	1	0	1
270508_1804572.JPG	0	0	1	0	4.8
270513_1804612.JPG	0	0	1	0	10.8
270513_1804614.JPG	0	0	1	0	1.9
270513_1804615.JPG	0	0	0	1	3.3
270513_1804620.JPG	0	0	0	1	5.5
270513_1804622.JPG	0	0	0	1	1.4
270567_1805007.JPG	0	0	1	0	6.6
270567_1805012.JPG	0	0	0	1	5
270567_1805013.JPG	0	0	0	1	4
270567_1805014.JPG	0	0	1	0	2.1
270590_1805201.JPG	0	0	0	1	1.5
270590_1805202.JPG	0	0	0	1	1.6
270590_1805203.JPG	0	0	0	1	2.2
270590_1805206.JPG	0	0	0	1	0.7
270590_1805207.JPG	0	0	0	1	3.5
270609_1805360.JPG	0	0	0	1	2.6
270609_1805362.JPG	0	0	1	0	1.9
270609_1805363.JPG	0	0	1	0	1.5
270665_1805873.JPG	0	0	0	1	1.5
270665_1805874.JPG	0	0	0	1	1.7
270665_1805875.JPG	0	0	0	1	1.9
270721_1806226.JPG	0	1	0	0	4
270721_1806227.JPG	0	0	0	1	10.6
270721_1806228.JPG	0	0	1	0	1.9
270721_1806231.JPG	0	1	0	0	3.7
270721_1806232.JPG	0	0	1	0	6
270721_1806233.JPG	0	0	0	1	7.9
270760_1806541.JPG	0	0	0	1	1.9
270761_1806553.JPG	0	0	0	1	1.5
270796_1806844.JPG	0	0	1	0	8.4
270839_1807188.JPG	0	0	0	1	7.4
270839_1807189.JPG	0	0	1	0	13.4
270983_1807948.JPG	0	0	1	0	37.7
270987_1807989.JPG	0	0	0	1	1.7
270992_1808031.JPG	0	0	0	1	8.2
270998_1808087.JPG	0	1	0	0	2.4
270998_1808091.JPG	0	1	0	0	9.4
271004_1808144.JPG	0	0	1	0	1.2
271060_1808608.JPG	0	1	0	0	5.3
271125_1809110.JPG	0	1	0	0	4.3
271125_1809115.JPG	0	0	1	0	24.6
271149_1809313.JPG	0	1	0	0	6.4
271149_1809315.JPG	0	0	0	1	4.7
271167_1809449.JPG	0	0	1	0	9.6
271168_1809459.JPG	0	1	0	0	1.6
271168_1809460.JPG	0	0	1	0	5.5
271168_1809461.JPG	0	0	1	0	2.4
271168_1809463.JPG	0	1	0	0	18.9
271168_1809464.JPG	0	0	0	1	3.7
271168_1809465.JPG	0	0	1	0	1.7
271174_1809510.JPG	0	0	1	0	15.4
271174_1809513.JPG	0	1	0	0	2.2
271174_1809514.JPG	0	0	1	0	15.5
271181_1809575.JPG	0	0	1	0	19.3
271191_1809653.JPG	0	1	0	0	5.3
271191_1809657.JPG	0	1	0	0	6
271305_1810560.JPG	0	1	0	0	3.2
271311_1810617.JPG	0	0	0	1	1.4
271374_1811216.JPG	0	0	1	0	2.2
271374_1811217.JPG	0	0	1	0	8.5
271393_1811378.JPG	0	0	0	1	1.4
271393_1811382.JPG	0	0	1	0	8
271404_1811481.JPG	0	0	1	0	8.5
271404_1811482.JPG	0	0	1	0	8.1
271404_1811483.JPG	0	0	0	1	1
271404_1811485.JPG	0	1	0	0	2.2
271404_1811487.JPG	0	0	0	1	3.8
271427_1811673.JPG	1	0	0	0	20.1
271427_1811674.JPG	0	0	1	0	2.6
271427_1811677.JPG	0	0	1	0	13.7
271432_1811721.JPG	0	0	1	0	38.6
271438_1811775.JPG	1	0	0	0	3.4
271438_1811777.JPG	0	0	1	0	2.9
271438_1811778.JPG	0	0	1	0	2.5
271441_1811803.JPG	0	0	1	0	4
271493_1812182.JPG	0	0	0	1	1.4
271493_1812183.JPG	0	0	0	1	1.4
271495_1812202.JPG	1	0	0	0	6
271495_1812203.JPG	0	0	0	1	8.1
271508_1812323.JPG	0	1	0	0	1.4
271508_1812325.JPG	0	0	1	0	2.5
271508_1812328.JPG	1	0	0	0	2.7
271508_1812329.JPG	1	0	0	0	3.7
271559_1812718.JPG	0	0	0	1	12.1
271562_1812743.JPG	1	0	0	0	2.8
271574_1812860.JPG	0	1	0	0	2.3
271688_1813408.JPG	0	0	0	1	1.4
271695_1813464.JPG	0	0	1	0	22.8
271695_1813465.JPG	0	0	1	0	15.3
271695_1813466.JPG	0	0	1	0	4.9
271772_1813700.JPG	0	0	1	0	1.9
271785_1813849.JPG	0	1	0	0	12.5
271788_1813875.JPG	0	0	1	0	1.5
271788_1813876.JPG	0	0	1	0	4.4
271788_1813877.JPG	0	0	1	0	7.5
271794_1813921.JPG	0	1	0	0	5.5
271810_1814035.JPG	0	0	1	0	1.9
271810_1814036.JPG	0	0	1	0	1.5
271812_1814047.JPG	1	0	0	0	4.1
271812_1814051.JPG	0	0	1	0	4.4
271812_1814052.JPG	0	0	1	0	4.2
271814_1814063.JPG	0	1	0	0	1.2
271818_1814095.JPG	0	0	0	1	1.6
271823_1814136.JPG	0	1	0	0	4.6
271823_1814137.JPG	0	1	0	0	2.9
271823_1814138.JPG	0	0	1	0	2.7
271823_1814141.JPG	1	0	0	0	2.7
271823_1814142.JPG	0	1	0	0	49
271823_1814143.JPG	0	0	1	0	5.4
271828_1814188.JPG	0	1	0	0	30
271836_1814243.JPG	1	0	0	0	2.8
271836_1814247.JPG	1	0	0	0	6.8
271839_1814269.JPG	0	0	0	1	33.7
271907_1814806.JPG	0	1	0	0	2.3
271907_1814807.JPG	0	0	1	0	2.9
271907_1814808.JPG	0	0	1	0	40.3
271907_1814811.JPG	0	0	1	0	3.6
271907_1814812.JPG	0	0	1	0	2.8
271907_1814813.JPG	0	0	0	1	1.4
271924_1814958.JPG	0	0	0	1	1.5
271961_1815256.JPG	1	0	0	0	6.5
271961_1815257.JPG	0	0	1	0	44.8
271965_1815297.JPG	0	1	0	0	5.2
271965_1815299.JPG	0	0	0	1	2
271965_1815302.JPG	0	1	0	0	2
271965_1815303.JPG	0	0	1	0	5.5
271976_1815400.JPG	0	0	0	1	1.5
271976_1815402.JPG	0	0	0	1	2
271976_1815404.JPG	0	0	0	1	1.3
271976_1815405.JPG	0	0	0	1	0.8
271976_1815406.JPG	0	0	0	1	1.2
271996_1815568.JPG	0	0	1	0	6.6
272085_1816272.JPG	1	0	0	0	3.4
272085_1816274.JPG	0	0	1	0	1.9
272085_1816277.JPG	0	1	0	0	8.8
272096_1816375.JPG	1	0	0	0	4.6
272096_1816376.JPG	0	1	0	0	1.6
272096_1816377.JPG	0	0	1	0	6.4
272096_1816380.JPG	0	1	0	0	3.2
272096_1816381.JPG	0	0	0	1	1.7
272141_1816735.JPG	0	0	0	1	1.6
272141_1816736.JPG	0	0	0	1	1.3
272141_1816737.JPG	0	0	0	1	1.7
272146_1816778.JPG	0	0	1	0	4
272170_1816962.JPG	0	1	0	0	2.8
272170_1816963.JPG	0	1	0	0	2.1
272170_1816968.JPG	0	1	0	0	36.2
272263_1817718.JPG	0	0	0	1	1.3
272263_1817720.JPG	0	0	0	1	1
272263_1817721.JPG	0	0	0	1	1.4
272263_1817722.JPG	0	0	0	1	6.3
272338_1818379.JPG	0	1	0	0	4.4
272338_1818380.JPG	0	0	1	0	32.4
272338_1818381.JPG	0	0	0	1	12.1
272338_1818384.JPG	1	0	0	0	4.2
272338_1818385.JPG	0	0	1	0	9.1
272338_1818386.JPG	0	0	1	0	19.2
272340_1818398.JPG	0	1	0	0	1.8
272340_1818400.JPG	0	0	1	0	16.3
272340_1818402.JPG	0	1	0	0	8.9
272342_1818420.JPG	0	1	0	0	2.5
272342_1818422.JPG	0	0	1	0	1.9
272342_1818426.JPG	0	0	0	1	5.6
272418_1818799.JPG	0	0	1	0	27.6
272455_1819100.JPG	0	0	0	1	1.8
272491_1819403.JPG	0	0	0	1	9.6
272495_1819443.JPG	1	0	0	0	1.8
272587_1820244.JPG	0	1	0	0	1.6
272587_1820251.JPG	0	0	0	1	3.6
272611_1820452.JPG	0	0	0	1	1.4
272611_1820453.JPG	0	0	0	1	1.8
272611_1820456.JPG	0	1	0	0	3
272650_1820782.JPG	0	0	1	0	2.2
272676_1821024.JPG	0	1	0	0	6.1
272735_1821528.JPG	0	1	0	0	7.5
272735_1821533.JPG	1	0	0	0	3.3
272773_1821856.JPG	0	1	0	0	5.7
272826_1822279.JPG	0	1	0	0	6.1
272882_1822754.JPG	0	0	0	1	1.5
272964_1823457.JPG	0	1	0	0	2.3
273043_1824099.JPG	0	1	0	0	5.9
273043_1824104.JPG	0	1	0	0	3.5
273135_1824802.JPG	0	1	0	0	3.5
273179_1825180.JPG	1	0	0	0	3.5
273179_1825185.JPG	0	1	0	0	2.5
273279_1826077.JPG	1	0	0	0	1.9
273555_1828309.JPG	0	1	0	0	2.9
273597_1828706.JPG	0	0	1	0	3.3
273614_1828872.JPG	0	1	0	0	7
273627_1828978.JPG	0	1	0	0	8
273627_1828982.JPG	1	0	0	0	14.5
273648_1829153.JPG	1	0	0	0	4
273684_1829436.JPG	0	0	1	0	11.8
273687_1829454.JPG	0	1	0	0	46.7
274643_1836018.JPG	0	0	0	1	2.3

## Sheet: NM1_R2
img	1 Focus_optimal	2 Focus_unsharp	3 Illumination_optimal	4 Illumination_too light	5 Illumination_too dark	6 Image field definition_optimal	7 Image field definition_missing macula	8 Image field definition_missing optic disc	9 No artefacts	10 Artefacts_small pupil	11 Artefacts_dust spots	12 Artefacts_lashes	13 Artefacts_camera artefacts	14 Artefacts_arc defects
270457_1804150.JPG	0	0	0	0	0	0	0	0	0	0	0	0	0	0
270457_1804151.JPG	0	1	0	0	1	0	0	1	0	1	0	0	1	0
270503_1804529.JPG	1	0	0	0	1	1	0	0	0	0	0	1	0	0
270508_1804570.JPG	1	0	1	0	0	1	0	0	0	0	0	0	1	0
270508_1804571.JPG	1	0	1	0	0	1	0	0	0	0	0	1	0	0
270508_1804572.JPG	0	1	1	0	0	0	0	1	0	0	0	1	1	0
270513_1804612.JPG	1	0	1	0	0	0	1	0	0	0	0	1	1	0
270513_1804614.JPG	1	0	0	0	1	0	1	0	0	0	0	1	0	0
270513_1804615.JPG	0	1	0	0	1	0	0	1	0	0	0	0	1	0
270513_1804620.JPG	0	1	0	0	1	0	1	0	0	0	0	1	0	0
270513_1804622.JPG	0	0	0	0	0	0	0	0	0	0	0	0	0	0
270567_1805007.JPG	1	0	0	0	1	0	1	0	0	0	1	0	0	0
270567_1805012.JPG	0	1	0	0	1	0	1	0	0	0	0	0	0	0
270567_1805013.JPG	0	1	0	0	1	0	1	0	0	0	1	1	0	0
270567_1805014.JPG	0	1	0	0	1	0	0	1	0	0	1	0	0	0
270590_1805201.JPG	0	0	0	0	0	0	0	0	0	0	0	0	0	0
270590_1805202.JPG	0	0	0	0	0	0	0	0	0	0	0	0	0	0
270590_1805203.JPG	0	0	0	0	0	0	0	0	0	0	0	0	0	0
270590_1805206.JPG	0	0	0	0	0	0	0	0	0	0	0	0	0	0
270590_1805207.JPG	0	0	0	0	0	0	0	0	0	0	0	0	0	0
270609_1805360.JPG	0	1	0	0	1	0	0	1	0	1	0	0	1	0
270609_1805362.JPG	0	1	0	1	0	1	0	0	0	1	0	0	1	0
270609_1805363.JPG	1	0	0	1	0	0	1	0	0	0	0	1	1	0
270665_1805873.JPG	0	0	0	0	0	0	0	0	0	0	0	0	0	0
270665_1805874.JPG	0	0	0	0	0	0	0	0	0	0	0	0	0	0
270665_1805875.JPG	0	0	0	0	0	0	0	0	0	0	0	0	0	0
270721_1806226.JPG	1	0	1	0	0	1	0	0	0	0	0	0	1	0
270721_1806227.JPG	1	0	0	0	1	0	1	0	0	0	0	0	0	1
270721_1806228.JPG	0	1	0	0	1	0	0	1	0	0	0	0	1	0
270721_1806231.JPG	1	0	1	0	0	0	1	0	0	0	0	0	1	0
270721_1806232.JPG	1	0	1	0	0	0	1	0	0	0	0	0	0	1
270721_1806233.JPG	1	0	0	0	1	0	0	1	0	0	0	0	1	0
270760_1806541.JPG	0	0	0	0	0	0	0	0	0	0	0	0	0	0
270761_1806553.JPG	0	0	0	0	0	0	0	0	0	0	0	0	0	0
270796_1806844.JPG	1	0	0	1	0	1	0	0	0	0	0	0	1	0
270839_1807188.JPG	1	0	1	0	0	0	1	0	0	0	0	0	1	0
270839_1807189.JPG	1	0	1	0	0	0	0	1	0	0	0	1	1	0
270983_1807948.JPG	1	0	0	0	1	0	1	0	0	0	0	0	0	1
270987_1807989.JPG	0	0	0	0	0	0	0	0	0	0	0	0	0	0
270992_1808031.JPG	1	0	0	0	1	0	1	0	0	1	0	0	0	0
270998_1808087.JPG	0	1	0	0	1	1	0	0	1	0	0	0	0	0
270998_1808091.JPG	1	0	0	0	1	1	0	0	0	0	0	0	1	0
271004_1808144.JPG	0	1	1	0	0	1	0	0	0	0	0	0	1	0
271060_1808608.JPG	1	0	1	0	0	1	0	0	0	0	0	0	1	0
271125_1809110.JPG	1	0	1	0	0	1	0	0	0	0	0	0	1	0
271125_1809115.JPG	1	0	1	0	0	1	0	0	0	0	0	0	1	0
271149_1809313.JPG	1	0	1	0	0	1	0	0	0	0	0	0	1	0
271149_1809315.JPG	1	0	1	0	0	0	0	1	0	0	0	1	1	0
271167_1809449.JPG	1	0	0	0	1	1	0	0	0	0	0	1	0	0
271168_1809459.JPG	1	0	1	0	0	1	0	0	0	0	0	1	0	0
271168_1809460.JPG	1	0	1	0	0	1	0	0	0	0	1	0	0	0
271168_1809461.JPG	1	0	0	0	1	0	0	1	0	0	1	1	0	0
271168_1809463.JPG	1	0	1	0	0	1	0	0	0	0	0	0	1	0
271168_1809464.JPG	1	0	1	0	0	1	0	0	0	0	0	1	0	0
271168_1809465.JPG	1	0	0	0	1	0	0	1	0	0	1	0	0	0
271174_1809510.JPG	1	0	0	0	1	1	0	0	0	0	1	0	0	0
271174_1809513.JPG	1	0	1	0	0	1	0	0	0	0	0	0	1	0
271174_1809514.JPG	0	1	0	1	0	1	0	0	0	0	1	0	0	0
271181_1809575.JPG	0	1	1	0	0	1	0	0	0	0	0	0	1	0
271191_1809653.JPG	0	1	1	0	0	1	0	0	0	0	0	1	0	0
271191_1809657.JPG	1	0	0	0	1	1	0	0	0	0	1	1	0	0
271305_1810560.JPG	1	0	1	0	0	1	0	0	0	0	0	1	0	0
271311_1810617.JPG	0	0	0	0	0	0	0	0	0	0	0	0	0	0
271374_1811216.JPG	1	0	1	0	0	1	0	0	0	0	0	0	1	0
271374_1811217.JPG	0	1	1	0	0	0	1	0	0	0	0	1	0	0
271393_1811378.JPG	0	0	0	0	0	0	0	0	0	0	0	0	0	0
271393_1811382.JPG	0	1	0	0	1	1	0	0	0	0	0	1	1	0
271404_1811481.JPG	1	0	1	0	0	1	0	0	0	0	0	0	1	0
271404_1811482.JPG	0	1	1	0	0	0	1	0	0	0	0	1	0	0
271404_1811483.JPG	0	1	0	0	1	0	0	1	0	0	0	1	1	0
271404_1811485.JPG	1	0	1	0	0	1	0	0	0	0	0	0	1	0
271404_1811487.JPG	0	1	0	0	1	0	0	1	0	0	0	1	1	0
271427_1811673.JPG	1	0	1	0	0	1	0	0	0	0	0	0	1	0
271427_1811674.JPG	1	0	1	0	0	1	0	0	0	0	0	1	0	0
271427_1811677.JPG	1	0	0	0	1	1	0	0	0	0	0	1	1	0
271432_1811721.JPG	1	0	0	1	0	1	0	0	0	0	0	0	1	0
271438_1811775.JPG	1	0	1	0	0	1	0	0	0	0	0	0	1	0
271438_1811777.JPG	1	0	1	0	0	1	0	0	1	0	0	0	0	0
271438_1811778.JPG	1	0	1	0	0	0	0	1	0	0	0	1	1	0
271441_1811803.JPG	0	1	1	0	0	1	0	0	0	1	0	0	1	0
271493_1812182.JPG	0	0	0	0	0	0	0	0	0	0	0	0	0	0
271493_1812183.JPG	0	0	0	0	0	0	0	0	0	0	0	0	0	0
271495_1812202.JPG	1	0	1	0	0	1	0	0	0	0	1	0	0	0
271495_1812203.JPG	0	1	0	0	1	1	0	0	0	0	1	1	0	0
271508_1812323.JPG	1	0	1	0	0	1	0	0	0	0	1	0	0	0
271508_1812325.JPG	1	0	1	0	0	0	0	1	0	0	1	0	0	0
271508_1812328.JPG	1	0	1	0	0	1	0	0	0	0	1	0	0	0
271508_1812329.JPG	1	0	1	0	0	1	0	0	0	0	1	1	0	0
271559_1812718.JPG	0	1	0	0	1	0	0	1	0	1	0	0	0	0
271562_1812743.JPG	1	0	1	0	0	1	0	0	0	0	0	0	1	0
271574_1812860.JPG	1	0	1	0	0	1	0	0	0	0	0	0	1	0
271688_1813408.JPG	0	0	0	0	0	0	0	0	0	0	0	0	0	0
271695_1813464.JPG	1	0	1	0	0	1	0	0	0	0	0	0	1	0
271695_1813465.JPG	0	1	1	0	0	1	0	0	0	0	0	0	0	1
271695_1813466.JPG	0	1	1	0	0	0	0	1	0	0	0	1	1	0
271772_1813700.JPG	1	0	0	1	0	0	1	0	0	0	0	1	0	0
271785_1813849.JPG	1	0	1	0	0	1	0	0	1	0	0	0	0	0
271788_1813875.JPG	0	1	0	1	0	1	0	0	0	1	1	0	0	0
271788_1813876.JPG	0	1	0	1	0	1	0	0	0	1	1	0	1	0
271788_1813877.JPG	0	1	0	1	0	0	0	1	0	1	0	0	0	0
271794_1813921.JPG	1	0	1	0	0	1	0	0	0	0	0	1	0	0
271810_1814035.JPG	1	0	1	0	0	1	0	0	0	0	1	0	0	0
271810_1814036.JPG	1	0	1	0	0	0	1	0	0	0	1	0	0	0
271812_1814047.JPG	1	0	1	0	0	1	0	0	0	0	0	1	0	0
271812_1814051.JPG	0	1	0	0	1	0	0	1	0	1	0	0	0	0
271812_1814052.JPG	1	0	1	0	0	0	1	0	0	1	0	0	0	0
271814_1814063.JPG	1	0	1	0	0	1	0	0	0	0	1	0	0	0
271818_1814095.JPG	0	0	0	0	0	0	0	0	0	0	0	0	0	0
271823_1814136.JPG	1	0	1	0	0	1	0	0	0	0	0	0	1	0
271823_1814137.JPG	1	0	1	0	0	1	0	0	0	0	0	1	0	0
271823_1814138.JPG	1	0	1	0	0	0	0	1	0	0	0	0	1	0
271823_1814141.JPG	1	0	1	0	0	1	0	0	0	0	0	0	1	0
271823_1814142.JPG	1	0	1	0	0	1	0	0	0	0	0	1	0	0
271823_1814143.JPG	0	1	1	0	0	0	0	1	0	0	0	0	1	0
271828_1814188.JPG	1	0	1	0	0	1	0	0	0	0	0	1	0	0
271836_1814243.JPG	1	0	1	0	0	0	0	1	0	0	0	1	0	0
271836_1814247.JPG	1	0	1	0	0	1	0	0	0	0	1	0	0	0
271839_1814269.JPG	1	0	1	0	0	1	0	0	0	0	0	0	1	1
271907_1814806.JPG	0	1	0	1	0	1	0	0	0	0	0	1	1	0
271907_1814807.JPG	1	0	1	0	0	1	0	0	0	0	0	1	0	0
271907_1814808.JPG	0	1	1	0	0	0	0	1	0	0	0	1	0	0
271907_1814811.JPG	0	1	1	0	0	1	0	0	0	0	0	1	1	0
271907_1814812.JPG	0	1	1	0	0	0	1	0	0	0	0	1	0	0
271907_1814813.JPG	0	1	0	1	0	0	0	1	0	0	0	1	1	0
271924_1814958.JPG	0	1	0	0	1	0	0	1	0	1	1	0	1	0
271961_1815256.JPG	1	0	1	0	0	1	0	0	0	0	1	0	0	0
271961_1815257.JPG	1	0	0	0	1	1	0	0	0	0	0	1	0	0
271965_1815297.JPG	1	0	1	0	0	1	0	0	0	0	1	1	0	0
271965_1815299.JPG	0	1	0	1	0	0	0	1	0	0	1	1	1	0
271965_1815302.JPG	1	0	1	0	0	1	0	0	0	0	0	0	1	0
271965_1815303.JPG	0	1	1	0	0	1	0	0	0	0	0	1	1	0
271976_1815400.JPG	0	0	0	0	0	0	0	0	0	0	0	0	0	0
271976_1815402.JPG	0	0	0	0	0	0	0	0	0	0	0	0	0	0
271976_1815404.JPG	0	0	0	0	0	0	0	0	0	0	0	0	0	0
271976_1815405.JPG	0	0	0	0	0	0	0	0	0	0	0	0	0	0
271976_1815406.JPG	0	0	0	0	0	0	0	0	0	0	0	0	0	0
271996_1815568.JPG	1	0	1	0	0	1	0	0	0	1	1	0	0	0
272085_1816272.JPG	1	0	1	0	0	1	0	0	0	0	0	0	1	0
272085_1816274.JPG	0	1	0	0	0	0	0	1	0	0	0	1	1	0
272085_1816277.JPG	1	0	1	0	0	1	0	0	0	0	0	1	1	0
272096_1816375.JPG	1	0	1	0	0	1	0	0	1	0	0	0	0	0
272096_1816376.JPG	1	0	1	0	0	0	1	0	0	0	1	0	0	0
272096_1816377.JPG	1	0	0	0	1	0	0	1	0	0	0	1	1	0
272096_1816380.JPG	1	0	1	0	0	0	1	0	0	0	1	0	0	0
272096_1816381.JPG	1	0	0	0	1	0	0	1	0	0	0	0	1	0
272141_1816735.JPG	0	0	0	0	0	0	0	0	0	0	0	0	0	0
272141_1816736.JPG	0	0	0	0	0	0	0	0	0	0	0	0	0	0
272141_1816737.JPG	0	0	0	0	0	0	0	0	0	0	0	0	0	0
272146_1816778.JPG	1	0	1	0	0	1	0	0	0	0	0	0	1	0
272170_1816962.JPG	1	0	1	0	0	1	0	0	0	0	0	0	1	0
272170_1816963.JPG	0	1	1	0	0	1	0	0	0	0	0	1	0	0
272170_1816968.JPG	0	1	0	1	0	0	1	0	0	0	0	0	0	1
272263_1817718.JPG	0	0	0	0	0	0	0	0	0	0	0	0	0	0
272263_1817720.JPG	0	0	0	0	0	0	0	0	0	0	0	0	0	0
272263_1817721.JPG	0	0	0	0	0	0	0	0	0	0	0	0	0	0
272263_1817722.JPG	0	0	0	0	0	0	0	0	0	0	0	0	0	0
272338_1818379.JPG	1	0	1	0	0	1	0	0	0	0	0	0	1	0
272338_1818380.JPG	1	0	0	1	0	1	0	0	0	0	1	0	0	0
272338_1818381.JPG	1	0	0	1	0	0	0	1	0	0	0	1	1	0
272338_1818384.JPG	1	0	0	1	0	1	0	0	1	0	0	0	0	0
272338_1818385.JPG	1	0	1	0	0	0	1	0	0	0	1	0	0	0
272338_1818386.JPG	0	1	0	0	1	0	0	1	0	0	0	0	1	0
272340_1818398.JPG	1	0	1	0	0	1	0	0	0	1	0	0	1	0
272340_1818400.JPG	1	0	1	0	0	0	0	1	0	1	0	0	0	0
272340_1818402.JPG	1	0	1	0	0	1	0	0	0	1	0	0	1	0
272342_1818420.JPG	1	0	1	0	0	1	0	0	0	1	0	0	1	0
272342_1818422.JPG	0	1	0	0	1	0	0	1	0	1	0	0	1	0
272342_1818426.JPG	1	0	1	0	0	0	0	1	0	1	0	0	1	0
272418_1818799.JPG	1	0	1	0	0	0	0	1	0	0	1	0	0	0
272455_1819100.JPG	0	1	1	0	0	0	0	1	0	0	0	0	1	1
272491_1819403.JPG	0	1	1	0	0	1	0	0	0	0	0	0	1	0
272495_1819443.JPG	1	0	1	0	0	1	0	0	0	0	0	0	1	0
272587_1820244.JPG	1	0	0	1	0	1	0	0	0	0	0	0	1	0
272587_1820251.JPG	0	1	1	0	0	0	0	1	0	0	0	1	1	0
272611_1820452.JPG	0	0	0	0	0	0	0	0	0	0	0	0	0	0
272611_1820453.JPG	0	0	0	0	0	0	0	0	0	0	0	0	0	0
272611_1820456.JPG	1	0	1	0	0	1	0	0	0	0	0	0	1	0
272650_1820782.JPG	1	0	1	0	0	0	0	1	0	1	0	0	1	0
272676_1821024.JPG	1	0	1	0	0	1	0	0	0	0	1	0	0	0
272735_1821528.JPG	1	0	1	0	0	1	0	0	0	0	0	0	1	0
272735_1821533.JPG	1	0	1	0	0	1	0	0	0	0	0	0	1	0
272773_1821856.JPG	1	0	0	0	1	1	0	0	0	0	1	0	0	0
272826_1822279.JPG	1	0	1	0	0	1	0	0	0	0	0	0	1	0
272882_1822754.JPG	0	0	0	0	0	0	0	0	0	0	0	0	0	0
272964_1823457.JPG	1	0	1	0	0	1	0	0	0	0	0	0	1	0
273043_1824099.JPG	1	0	1	0	0	1	0	0	0	0	0	0	1	0
273043_1824104.JPG	1	0	1	0	0	1	0	0	0	0	0	0	1	0
273135_1824802.JPG	1	0	1	0	0	1	0	0	0	0	0	0	1	0
273179_1825180.JPG	1	0	1	0	0	1	0	0	0	0	0	0	1	0
273179_1825185.JPG	1	0	1	0	0	1	0	0	0	0	0	1	0	0
273279_1826077.JPG	1	0	1	0	0	1	0	0	0	0	0	0	1	0
273555_1828309.JPG	0	1	1	0	0	1	0	0	0	0	0	1	1	0
273597_1828706.JPG	0	1	1	0	0	1	0	0	0	0	1	1	0	0
273614_1828872.JPG	1	0	1	0	0	1	0	0	0	0	0	0	1	0
273627_1828978.JPG	1	0	1	0	0	1	0	0	0	0	0	1	0	0
273627_1828982.JPG	1	0	1	0	0	1	0	0	0	0	0	1	0	0
273648_1829153.JPG	1	0	1	0	0	1	0	0	0	0	0	0	0	1
273684_1829436.JPG	0	1	1	0	0	1	0	0	0	0	0	0	1	0
273687_1829454.JPG	1	0	1	0	0	1	0	0	0	0	0	0	1	0
274643_1836018.JPG	0	0	0	0	0	0	0	0	0	0	0	0	0	0

## Sheet: NM2_R1
img	excellent	good	adequate	Insufficient	time
270457_1804150.JPG	0	0	0	1	0
270457_1804151.JPG	0	0	1	0	2.2
270503_1804529.JPG	1	0	0	0	11.2
270508_1804570.JPG	0	1	0	0	3
270508_1804571.JPG	0	1	0	0	8.3
270508_1804572.JPG	0	0	1	0	3.2
270513_1804612.JPG	0	0	1	0	5.7
270513_1804614.JPG	0	0	1	0	1.9
270513_1804615.JPG	0	0	0	1	2.7
270513_1804620.JPG	0	0	1	0	8.8
270513_1804622.JPG	0	0	0	1	4.4
270567_1805007.JPG	0	0	1	0	2.4
270567_1805012.JPG	0	0	1	0	2.4
270567_1805013.JPG	0	0	1	0	4.6
270567_1805014.JPG	0	0	0	1	3.2
270590_1805201.JPG	0	0	0	1	0.9
270590_1805202.JPG	0	0	0	1	3.2
270590_1805203.JPG	0	0	0	1	1.1
270590_1805206.JPG	0	0	0	1	1.1
270590_1805207.JPG	0	0	1	0	2.2
270609_1805360.JPG	0	0	1	0	4
270609_1805362.JPG	0	1	0	0	5.8
270609_1805363.JPG	0	0	1	0	1.9
270665_1805873.JPG	0	0	0	1	1.4
270665_1805874.JPG	0	0	0	1	0.9
270665_1805875.JPG	0	0	0	1	1
270721_1806226.JPG	0	1	0	0	2.3
270721_1806227.JPG	0	0	1	0	5.5
270721_1806228.JPG	0	0	0	1	19.9
270721_1806231.JPG	0	1	0	0	3.2
270721_1806232.JPG	0	1	0	0	4.2
270721_1806233.JPG	0	0	1	0	3
270760_1806541.JPG	0	0	1	0	3.8
270761_1806553.JPG	0	0	0	1	1.1
270796_1806844.JPG	1	0	0	0	6.8
270839_1807188.JPG	1	0	0	0	2.4
270839_1807189.JPG	0	1	0	0	3
270983_1807948.JPG	0	1	0	0	1.6
270987_1807989.JPG	0	0	0	1	1.2
270992_1808031.JPG	0	0	1	0	1.7
270998_1808087.JPG	0	0	0	1	4.1
270998_1808091.JPG	0	0	0	1	2.3
271004_1808144.JPG	0	0	1	0	2.1
271060_1808608.JPG	0	0	1	0	3.9
271125_1809110.JPG	0	1	0	0	1.7
271125_1809115.JPG	0	1	0	0	1.2
271149_1809313.JPG	1	0	0	0	4.9
271149_1809315.JPG	0	0	0	1	4.4
271167_1809449.JPG	0	1	0	0	2.6
271168_1809459.JPG	1	0	0	0	6.2
271168_1809460.JPG	1	0	0	0	2.3
271168_1809461.JPG	0	0	0	1	2
271168_1809463.JPG	1	0	0	0	2.9
271168_1809464.JPG	0	1	0	0	7.7
271168_1809465.JPG	0	0	0	1	3.7
271174_1809510.JPG	0	0	0	1	0.4
271174_1809513.JPG	1	0	0	0	2.7
271174_1809514.JPG	0	0	1	0	5.8
271181_1809575.JPG	0	0	1	0	4
271191_1809653.JPG	0	1	0	0	2.3
271191_1809657.JPG	1	0	0	0	2.1
271305_1810560.JPG	1	0	0	0	2.4
271311_1810617.JPG	0	0	0	1	1.5
271374_1811216.JPG	1	0	0	0	3.1
271374_1811217.JPG	0	1	0	0	1.9
271393_1811378.JPG	0	0	0	1	1.6
271393_1811382.JPG	0	0	1	0	4.2
271404_1811481.JPG	1	0	0	0	2.1
271404_1811482.JPG	0	0	1	0	3.6
271404_1811483.JPG	0	0	0	1	5.1
271404_1811485.JPG	0	1	0	0	4.3
271404_1811487.JPG	0	0	1	0	11.8
271427_1811673.JPG	1	0	0	0	3.6
271427_1811674.JPG	0	1	0	0	1.7
271427_1811677.JPG	0	1	0	0	2.8
271432_1811721.JPG	0	1	0	0	9.7
271438_1811775.JPG	0	1	0	0	17.4
271438_1811777.JPG	0	1	0	0	1
271438_1811778.JPG	0	0	1	0	2
271441_1811803.JPG	0	0	1	0	7.5
271493_1812182.JPG	0	0	0	1	1.4
271493_1812183.JPG	0	0	0	1	0.8
271495_1812202.JPG	1	0	0	0	2.9
271495_1812203.JPG	0	1	0	0	2.2
271508_1812323.JPG	0	1	0	0	5.1
271508_1812325.JPG	0	0	1	0	10.5
271508_1812328.JPG	0	1	0	0	14
271508_1812329.JPG	0	1	0	0	5.6
271559_1812718.JPG	0	0	0	1	2.6
271562_1812743.JPG	1	0	0	0	5
271574_1812860.JPG	0	1	0	0	2.1
271688_1813408.JPG	0	0	0	1	1.3
271695_1813464.JPG	0	1	0	0	4.7
271695_1813465.JPG	0	0	1	0	17.6
271695_1813466.JPG	0	0	1	0	0.8
271772_1813700.JPG	0	0	1	0	5.2
271785_1813849.JPG	0	1	0	0	7.2
271788_1813875.JPG	0	0	1	0	3.4
271788_1813876.JPG	0	0	1	0	1.3
271788_1813877.JPG	0	0	1	0	1.3
271794_1813921.JPG	0	1	0	0	3.9
271810_1814035.JPG	1	0	0	0	2.9
271810_1814036.JPG	0	0	1	0	4.9
271812_1814047.JPG	0	1	0	0	5.9
271812_1814051.JPG	0	0	0	1	3
271812_1814052.JPG	0	0	1	0	3.7
271814_1814063.JPG	0	0	1	0	5
271818_1814095.JPG	0	0	0	1	2.7
271823_1814136.JPG	1	0	0	0	4.3
271823_1814137.JPG	0	1	0	0	1.8
271823_1814138.JPG	0	0	1	0	1.6
271823_1814141.JPG	1	0	0	0	6.6
271823_1814142.JPG	0	1	0	0	7.9
271823_1814143.JPG	0	0	1	0	1.6
271828_1814188.JPG	0	0	1	0	2.1
271836_1814243.JPG	0	1	0	0	2.9
271836_1814247.JPG	0	0	1	0	2.4
271839_1814269.JPG	0	0	0	1	2.4
271907_1814806.JPG	0	0	1	0	2.3
271907_1814807.JPG	0	0	1	0	2.6
271907_1814808.JPG	0	0	0	1	1.7
271907_1814811.JPG	0	1	0	0	7.5
271907_1814812.JPG	0	0	1	0	1.3
271907_1814813.JPG	0	0	0	1	1.4
271924_1814958.JPG	0	0	0	1	1.3
271961_1815256.JPG	1	0	0	0	12.3
271961_1815257.JPG	0	0	1	0	1.3
271965_1815297.JPG	0	1	0	0	1.3
271965_1815299.JPG	0	0	1	0	5.9
271965_1815302.JPG	0	1	0	0	2
271965_1815303.JPG	0	0	1	0	1.3
271976_1815400.JPG	0	0	0	1	2.6
271976_1815402.JPG	0	0	0	1	1.1
271976_1815404.JPG	0	0	0	1	2
271976_1815405.JPG	0	0	0	1	3
271976_1815406.JPG	0	0	0	1	1.2
271996_1815568.JPG	0	0	1	0	4.2
272085_1816272.JPG	0	1	0	0	1.3
272085_1816274.JPG	0	0	1	0	1.9
272085_1816277.JPG	0	1	0	0	2.1
272096_1816375.JPG	1	0	0	0	5.9
272096_1816376.JPG	0	1	0	0	1.5
272096_1816377.JPG	0	0	1	0	1.6
272096_1816380.JPG	0	1	0	0	1.5
272096_1816381.JPG	0	0	1	0	8.8
272141_1816735.JPG	0	0	0	1	1.8
272141_1816736.JPG	0	0	0	1	1.3
272141_1816737.JPG	0	0	0	1	1.1
272146_1816778.JPG	0	1	0	0	4.4
272170_1816962.JPG	1	0	0	0	2
272170_1816963.JPG	0	1	0	0	1.5
272170_1816968.JPG	0	1	0	0	1.8
272263_1817718.JPG	0	0	0	1	1.5
272263_1817720.JPG	0	0	0	1	1
272263_1817721.JPG	0	0	0	1	0.7
272263_1817722.JPG	0	0	0	1	0.8
272338_1818379.JPG	0	1	0	0	8.2
272338_1818380.JPG	0	1	0	0	2.4
272338_1818381.JPG	0	0	1	0	4.8
272338_1818384.JPG	0	1	0	0	1.7
272338_1818385.JPG	0	0	1	0	3.7
272338_1818386.JPG	0	0	0	1	4.6
272340_1818398.JPG	0	1	0	0	2.7
272340_1818400.JPG	0	0	1	0	1.5
272340_1818402.JPG	0	1	0	0	2.8
272342_1818420.JPG	0	1	0	0	1.9
272342_1818422.JPG	0	0	1	0	2.1
272342_1818426.JPG	0	0	1	0	2.3
272418_1818799.JPG	0	0	1	0	1.4
272455_1819100.JPG	0	0	1	0	8.9
272491_1819403.JPG	0	1	0	0	2.4
272495_1819443.JPG	0	1	0	0	4.6
272587_1820244.JPG	1	0	0	0	2
272587_1820251.JPG	0	0	0	1	7.5
272611_1820452.JPG	0	0	0	1	0.9
272611_1820453.JPG	0	0	0	1	0.8
272611_1820456.JPG	1	0	0	0	3.8
272650_1820782.JPG	0	0	1	0	3
272676_1821024.JPG	1	0	0	0	3.7
272735_1821528.JPG	0	1	0	0	3.6
272735_1821533.JPG	0	1	0	0	1.9
272773_1821856.JPG	0	1	0	0	3
272826_1822279.JPG	0	1	0	0	2
272882_1822754.JPG	0	0	0	1	1.6
272964_1823457.JPG	1	0	0	0	8.4
273043_1824099.JPG	1	0	0	0	2.2
273043_1824104.JPG	1	0	0	0	1.3
273135_1824802.JPG	0	1	0	0	6.4
273179_1825180.JPG	1	0	0	0	3.2
273179_1825185.JPG	1	0	0	0	6.1
273279_1826077.JPG	0	1	0	0	1.6
273555_1828309.JPG	0	1	0	0	2.3
273597_1828706.JPG	0	0	1	0	3
273614_1828872.JPG	0	1	0	0	2.3
273627_1828978.JPG	1	0	0	0	2.7
273627_1828982.JPG	1	0	0	0	1.6
273648_1829153.JPG	0	1	0	0	1.9
273684_1829436.JPG	0	0	1	0	5.7
273687_1829454.JPG	1	0	0	0	8.9
274643_1836018.JPG	0	0	0	1	1.3

## Sheet: NM2_R2
img	1 Focus_optimal	2 Focus_unsharp	3 Illumination_optimal	4 Illumination_too light	5 Illumination_too dark	6 Image field definition_optimal	7 Image field definition_missing macula	8 Image field definition_missing optic disc	9 No artefacts	10 Artefacts_small pupil	11 Artefacts_dust spots	12 Artefacts_lashes	13 Artefacts_camera artefacts	14 Artefacts_arc defects
270457_1804150.JPG	0	1	0	0	1	0	1	0	0	1	0	0	1	1
270457_1804151.JPG	1	0	0	0	1	0	1	1	0	1	0	0	1	1
270503_1804529.JPG	0	1	1	0	0	1	0	0	0	0	1	0	0	0
270508_1804570.JPG	1	0	1	0	0	1	0	0	0	0	0	0	1	1
270508_1804571.JPG	0	1	1	0	0	1	0	0	0	0	0	0	0	1
270508_1804572.JPG	1	1	1	0	0	0	0	1	0	1	1	0	1	1
270513_1804612.JPG	1	0	0	0	1	1	0	0	0	1	0	0	1	1
270513_1804614.JPG	1	0	0	0	1	0	1	0	0	0	0	0	0	1
270513_1804615.JPG	0	1	0	0	1	0	1	1	0	0	1	0	1	1
270513_1804620.JPG	1	0	0	0	1	0	1	0	0	0	0	0	0	1
270513_1804622.JPG	0	1	0	0	1	0	1	1	0	0	0	0	1	1
270567_1805007.JPG	1	0	1	0	0	1	0	0	0	0	1	0	0	0
270567_1805012.JPG	0	1	0	0	1	0	1	0	0	0	1	0	0	0
270567_1805013.JPG	0	1	0	0	0	0	1	0	0	0	1	0	0	1
270567_1805014.JPG	1	0	0	0	1	0	0	1	0	0	1	0	1	1
270590_1805201.JPG	0	1	0	0	1	0	0	1	0	1	1	0	1	0
270590_1805202.JPG	0	1	1	0	1	0	1	0	0	1	1	0	0	0
270590_1805203.JPG	0	1	0	0	1	0	0	1	0	1	1	0	0	1
270590_1805206.JPG	0	1	0	0	1	0	0	1	0	0	1	0	1	0
270590_1805207.JPG	1	0	1	0	0	0	1	0	0	1	1	0	0	1
270609_1805360.JPG	1	0	1	0	0	0	0	1	0	1	0	0	1	1
270609_1805362.JPG	1	0	1	0	0	1	0	0	0	1	0	0	1	0
270609_1805363.JPG	1	0	1	0	0	0	1	0	0	1	0	0	1	1
270665_1805873.JPG	0	1	0	0	1	0	1	0	0	1	1	0	1	0
270665_1805874.JPG	0	1	0	0	1	0	1	0	0	0	0	0	1	1
270665_1805875.JPG	0	1	0	0	1	0	1	1	0	0	1	0	1	1
270721_1806226.JPG	1	0	1	0	0	1	0	0	0	0	0	0	1	0
270721_1806227.JPG	1	0	0	0	1	0	1	0	0	0	0	0	0	1
270721_1806228.JPG	1	0	0	0	0	0	1	1	0	0	0	0	1	1
270721_1806231.JPG	1	0	0	0	0	0	1	0	0	0	0	0	1	0
270721_1806232.JPG	0	1	1	0	0	0	0	0	0	0	0	0	0	1
270721_1806233.JPG	1	0	1	0	0	0	1	1	0	0	0	0	1	1
270760_1806541.JPG	0	1	0	0	1	1	0	0	0	0	0	0	0	1
270761_1806553.JPG	1	0	0	0	1	0	0	1	0	1	1	0	0	0
270796_1806844.JPG	1	0	0	1	0	1	0	0	0	0	1	0	1	0
270839_1807188.JPG	1	0	1	0	0	0	1	0	0	0	0	0	0	1
270839_1807189.JPG	1	0	1	0	0	0	0	1	0	0	0	0	1	1
270983_1807948.JPG	1	0	1	0	0	0	1	0	0	0	1	0	0	1
270987_1807989.JPG	0	1	0	0	1	0	1	1	0	1	1	0	1	1
270992_1808031.JPG	1	0	0	1	1	0	1	0	0	1	1	0	0	0
270998_1808087.JPG	1	0	1	0	0	1	0	0	0	0	0	0	0	0
270998_1808091.JPG	1	0	1	0	0	1	0	0	1	0	0	0	0	0
271004_1808144.JPG	1	0	1	0	0	1	0	0	0	0	0	0	1	0
271060_1808608.JPG	1	0	1	0	0	1	0	0	0	0	0	0	1	0
271125_1809110.JPG	1	0	1	0	0	1	0	0	0	0	0	0	1	0
271125_1809115.JPG	1	0	1	0	0	1	0	0	0	0	0	0	1	0
271149_1809313.JPG	1	0	1	0	0	1	0	0	0	0	0	0	1	0
271149_1809315.JPG	1	0	1	0	0	0	1	1	0	0	0	0	1	1
271167_1809449.JPG	1	0	1	0	0	1	0	0	0	0	1	0	0	0
271168_1809459.JPG	1	0	1	0	0	1	0	0	0	0	1	0	0	0
271168_1809460.JPG	1	0	1	0	0	1	0	0	0	0	1	0	0	1
271168_1809461.JPG	1	0	1	0	0	0	0	1	0	0	1	0	0	1
271168_1809463.JPG	1	0	1	0	0	1	0	0	0	0	1	0	0	0
271168_1809464.JPG	1	0	1	0	0	1	0	0	0	0	1	0	0	1
271168_1809465.JPG	0	1	0	0	1	0	0	1	0	0	1	0	0	1
271174_1809510.JPG	1	0	0	1	0	0	1	0	0	0	1	0	0	0
271174_1809513.JPG	1	0	1	0	0	1	0	0	0	0	1	0	0	0
271174_1809514.JPG	1	0	0	1	0	0	1	0	0	0	1	0	0	0
271181_1809575.JPG	1	0	1	0	0	1	0	0	0	0	1	0	0	0
271191_1809653.JPG	1	0	1	0	0	1	0	0	0	0	1	0	0	0
271191_1809657.JPG	1	1	1	0	0	1	0	0	0	0	1	0	0	0
271305_1810560.JPG	1	0	1	0	0	1	0	0	0	0	0	0	1	1
271311_1810617.JPG	0	0	0	0	1	0	0	0	0	1	0	0	1	0
271374_1811216.JPG	1	0	1	0	0	1	0	0	0	0	0	0	1	0
271374_1811217.JPG	1	0	0	0	1	0	0	0	0	0	0	0	0	1
271393_1811378.JPG	0	0	0	0	0	0	0	0	0	1	0	0	1	0
271393_1811382.JPG	1	0	0	0	1	1	0	0	0	0	0	0	1	0
271404_1811481.JPG	1	0	1	0	0	1	0	0	0	0	0	0	1	0
271404_1811482.JPG	1	0	1	0	0	0	1	0	0	0	0	0	0	1
271404_1811483.JPG	0	1	0	0	1	0	1	1	0	0	0	0	1	1
271404_1811485.JPG	1	0	1	0	0	1	0	0	0	0	0	0	1	0
271404_1811487.JPG	1	0	0	0	0	0	1	1	0	0	0	0	1	0
271427_1811673.JPG	1	0	1	0	0	1	0	0	0	0	0	0	1	0
271427_1811674.JPG	1	0	0	0	1	1	0	0	0	0	0	0	0	1
271427_1811677.JPG	1	0	0	0	1	1	0	0	0	0	0	0	1	0
271432_1811721.JPG	1	0	0	1	0	1	0	0	0	0	0	0	1	0
271438_1811775.JPG	1	0	1	0	0	1	0	0	0	0	0	0	1	0
271438_1811777.JPG	1	1	1	0	0	1	0	0	0	0	0	0	0	0
271438_1811778.JPG	0	1	1	0	0	0	0	1	0	0	0	0	1	0
271441_1811803.JPG	0	1	0	0	1	1	0	0	0	1	0	0	1	0
271493_1812182.JPG	0	0	0	0	0	0	0	0	0	1	1	0	1	0
271493_1812183.JPG	0	0	0	0	1	0	0	0	0	0	1	0	1	0
271495_1812202.JPG	1	0	1	0	0	1	0	0	0	0	1	0	0	0
271495_1812203.JPG	1	0	0	1	0	0	1	0	0	0	1	0	0	0
271508_1812323.JPG	1	0	1	0	0	1	0	0	1	0	0	0	0	0
271508_1812325.JPG	1	0	1	0	0	0	0	1	0	0	1	0	0	0
271508_1812328.JPG	0	1	1	0	0	1	0	0	0	0	1	0	0	0
271508_1812329.JPG	0	1	0	0	1	1	0	0	0	0	1	0	0	0
271559_1812718.JPG	0	1	1	0	0	0	1	1	0	1	1	0	1	0
271562_1812743.JPG	1	0	1	0	0	1	0	0	0	0	1	0	0	0
271574_1812860.JPG	1	0	0	1	0	1	0	0	0	0	1	0	0	0
271688_1813408.JPG	0	1	0	0	1	0	1	1	0	1	0	0	1	1
271695_1813464.JPG	1	0	1	0	0	1	0	0	0	0	0	0	1	0
271695_1813465.JPG	1	0	1	0	0	1	0	0	0	0	0	0	0	1
271695_1813466.JPG	1	0	1	0	0	0	0	1	0	0	0	0	1	0
271772_1813700.JPG	0	1	0	1	0	0	1	0	0	0	0	0	0	0
271785_1813849.JPG	1	0	0	1	0	1	0	0	0	0	0	0	0	0
271788_1813875.JPG	1	0	0	1	0	0	0	0	0	1	1	0	0	0
271788_1813876.JPG	1	0	1	0	0	0	1	0	0	1	1	0	0	0
271788_1813877.JPG	1	0	1	0	0	0	1	0	0	1	1	0	0	0
271794_1813921.JPG	1	0	1	0	0	1	0	0	0	0	0	0	0	0
271810_1814035.JPG	1	0	1	1	0	1	0	0	0	0	0	0	0	0
271810_1814036.JPG	0	1	0	0	1	1	0	0	0	0	1	0	0	0
271812_1814047.JPG	1	0	0	0	1	1	0	0	0	0	1	0	0	0
271812_1814051.JPG	0	1	0	0	1	1	0	0	0	1	1	0	0	0
271812_1814052.JPG	1	1	1	0	0	0	0	0	0	1	1	0	0	1
271814_1814063.JPG	1	0	0	0	1	1	0	0	0	0	1	0	0	0
271818_1814095.JPG	0	0	0	0	1	0	0	0	0	0	1	0	1	0
271823_1814136.JPG	1	0	1	0	0	1	0	0	0	0	0	0	1	0
271823_1814137.JPG	1	0	1	0	0	1	0	0	1	0	0	0	0	0
271823_1814138.JPG	1	0	1	0	0	0	0	1	0	0	0	0	1	0
271823_1814141.JPG	1	0	1	0	0	1	0	0	0	0	0	0	1	0
271823_1814142.JPG	0	1	1	0	0	1	0	0	1	0	0	0	0	0
271823_1814143.JPG	1	0	1	0	0	0	0	1	0	0	0	0	1	0
271828_1814188.JPG	1	0	0	0	1	1	0	0	1	0	0	0	0	0
271836_1814243.JPG	1	0	1	0	0	1	0	0	1	0	0	0	0	0
271836_1814247.JPG	1	0	0	0	1	1	0	0	1	0	0	0	0	0
271839_1814269.JPG	1	0	1	0	0	1	0	0	0	0	1	1	0	0
271907_1814806.JPG	1	1	1	0	0	1	0	0	0	0	0	0	1	0
271907_1814807.JPG	1	1	0	0	1	1	0	0	0	0	0	0	0	1
271907_1814808.JPG	1	0	0	0	1	0	0	1	0	0	0	0	1	1
271907_1814811.JPG	1	0	1	0	0	1	0	0	0	0	0	0	1	1
271907_1814812.JPG	1	1	0	0	1	1	0	0	0	0	0	0	1	0
271907_1814813.JPG	0	1	1	0	0	0	0	1	0	0	0	0	1	1
271924_1814958.JPG	1	0	1	0	0	0	1	1	0	1	1	0	1	0
271961_1815256.JPG	1	0	1	0	0	1	0	0	0	0	1	0	0	0
271961_1815257.JPG	1	0	0	0	1	1	0	0	0	0	1	0	0	1
271965_1815297.JPG	1	0	1	0	0	1	0	0	0	0	1	0	1	0
271965_1815299.JPG	0	1	1	0	0	0	0	1	0	0	1	0	1	1
271965_1815302.JPG	1	0	1	0	0	1	0	0	0	0	0	0	1	0
271965_1815303.JPG	1	0	0	0	1	1	0	0	0	0	1	0	0	1
271976_1815400.JPG	0	0	0	0	0	0	0	0	0	1	1	0	0	0
271976_1815402.JPG	0	0	0	0	0	0	0	0	0	1	1	0	0	1
271976_1815404.JPG	0	0	0	0	0	0	0	0	0	0	1	0	0	0
271976_1815405.JPG	0	0	0	0	0	0	0	0	0	0	0	0	0	0
271976_1815406.JPG	0	0	0	0	0	0	0	0	0	0	1	0	0	0
271996_1815568.JPG	1	0	1	0	0	1	0	0	0	1	1	0	0	1
272085_1816272.JPG	1	0	1	0	0	1	0	0	0	0	0	0	1	0
272085_1816274.JPG	0	1	1	0	0	0	0	1	0	0	0	0	1	1
272085_1816277.JPG	0	1	0	0	1	1	0	0	0	0	0	0	1	0
272096_1816375.JPG	1	0	1	0	0	1	0	0	0	0	1	0	0	0
272096_1816376.JPG	1	0	0	0	1	1	0	0	0	0	1	0	0	0
272096_1816377.JPG	0	1	0	0	1	0	0	1	0	0	1	0	0	0
272096_1816380.JPG	0	1	1	0	0	1	0	0	0	0	1	0	0	0
272096_1816381.JPG	0	1	0	0	1	0	0	1	0	0	1	0	0	0
272141_1816735.JPG	0	0	0	0	0	0	0	0	0	0	0	0	0	0
272141_1816736.JPG	0	0	0	0	0	0	0	0	0	0	0	0	0	0
272141_1816737.JPG	0	0	0	0	0	0	0	0	0	0	0	0	0	0
272146_1816778.JPG	1	0	1	0	0	1	0	0	0	0	0	0	1	0
272170_1816962.JPG	1	0	1	0	0	1	0	0	0	0	0	0	1	0
272170_1816963.JPG	0	1	1	0	0	1	0	0	0	0	0	0	1	0
272170_1816968.JPG	0	1	1	0	0	1	0	0	0	0	0	0	0	1
272263_1817718.JPG	0	0	0	0	0	0	0	0	0	0	0	0	1	0
272263_1817720.JPG	0	0	0	0	0	0	0	0	0	0	0	0	1	0
272263_1817721.JPG	0	0	0	0	0	0	0	0	0	0	0	0	1	0
272263_1817722.JPG	0	0	0	0	0	0	0	0	0	0	0	0	1	0
272338_1818379.JPG	1	0	1	0	0	1	0	0	0	0	0	0	1	0
272338_1818380.JPG	1	0	1	0	0	1	0	0	0	0	1	0	0	1
272338_1818381.JPG	1	1	0	0	1	0	0	1	0	0	0	0	1	1
272338_1818384.JPG	1	0	1	0	0	1	0	0	0	0	0	0	1	0
272338_1818385.JPG	0	1	0	0	1	1	0	0	1	0	0	0	0	0
272338_1818386.JPG	0	1	0	0	1	0	1	1	0	0	0	0	1	0
272340_1818400.JPG	1	0	1	0	0	0	1	1	0	1	0	0	1	0
272340_1818402.JPG	0	1	1	0	0	1	0	0	0	1	1	0	1	0
272342_1818420.JPG	1	0	1	0	0	1	0	0	0	1	1	0	1	0
272342_1818422.JPG	0	1	0	0	1	1	0	1	0	1	0	0	1	1
272342_1818426.JPG	1	0	1	0	0	0	0	1	0	1	0	0	1	0
272418_1818799.JPG	0	1	1	0	0	0	0	1	0	0	1	0	0	1
272455_1819100.JPG	0	1	0	0	1	0	0	1	0	0	1	0	0	1
272491_1819403.JPG	0	1	0	1	0	0	1	0	0	0	0	0	1	0
272495_1819443.JPG	1	0	0	1	0	1	0	0	0	0	0	0	1	0
272587_1820244.JPG	1	0	0	1	0	1	0	0	0	0	0	0	1	0
272587_1820251.JPG	0	1	0	1	0	0	0	1	0	0	0	0	1	1
272611_1820452.JPG	0	1	0	0	1	0	1	0	0	0	0	0	0	0
272611_1820453.JPG	1	0	0	0	1	0	1	0	0	0	0	0	0	1
272611_1820456.JPG	1	0	1	0	0	1	0	0	0	0	1	0	0	0
272650_1820782.JPG	1	0	1	0	0	0	1	1	0	1	0	0	1	1
272676_1821024.JPG	1	0	1	0	0	1	0	0	0	0	1	0	0	0
272735_1821528.JPG	1	0	1	0	0	1	0	0	0	0	0	0	1	0
272735_1821533.JPG	1	0	1	0	0	1	0	0	0	0	0	0	1	0
272773_1821856.JPG	1	0	0	0	1	1	0	0	0	0	1	0	0	0
272826_1822279.JPG	1	0	1	0	0	1	0	0	0	0	0	0	1	0
272882_1822754.JPG	0	1	0	0	0	0	0	0	0	0	1	0	0	0
272964_1823457.JPG	1	0	1	0	0	1	0	0	0	0	0	0	1	0
273043_1824099.JPG	1	0	1	0	0	1	0	0	0	0	0	0	1	0
273043_1824104.JPG	1	0	1	0	0	1	0	0	0	0	0	0	1	0
273135_1824802.JPG	1	0	1	0	0	1	0	0	0	0	0	0	1	0
273179_1825180.JPG	1	0	1	0	0	1	0	0	0	0	0	0	1	0
273179_1825185.JPG	1	0	1	0	1	1	0	0	0	0	0	0	1	0
273279_1826077.JPG	1	0	1	0	0	1	0	0	0	0	0	0	1	0
273555_1828309.JPG	1	0	1	0	0	1	0	0	0	0	0	0	1	0
273597_1828706.JPG	1	0	0	0	1	1	0	0	0	0	1	0	0	0
273614_1828872.JPG	0	1	1	0	0	1	0	0	0	0	0	0	1	0
273627_1828978.JPG	1	0	1	0	0	1	0	0	0	0	0	0	0	0
273627_1828982.JPG	1	0	1	0	0	1	0	0	0	0	0	0	0	0
273648_1829153.JPG	1	0	1	0	0	1	0	0	0	0	0	0	0	0
273684_1829436.JPG	0	1	0	1	0	1	0	0	0	0	0	0	1	0
273687_1829454.JPG	1	0	1	0	0	1	0	0	0	0	0	0	1	0
274643_1836018.JPG	0	0	0	0	0	0	0	0	0	0	1	0	1	1
270508_1804570.JPG	['17.8', '3.8', '4.5', '1.9', '3.6']
270508_1804571.JPG	['10.1', '5.5', '5.7', '11.5']
270508_1804572.JPG	['7.9', '1.7', '16.5', '10.7', '16.7', '1.3', '4.9', '5.9']
270513_1804612.JPG	['11.6', '4.2', '3.6', '6.2', '1.3', '5.5']
270513_1804614.JPG	['10.4', '1.9', '41.9', '4.0']
270513_1804615.JPG	['7.2', '1.4', '8.2', '5.5', '10.0', '6.6', '14.7']
270513_1804620.JPG	['75.3', '2.8', '6.2', '24.9']
270513_1804622.JPG	['2.7', '3.0', '4.5', '0.9', '3.7', '3.9']
270567_1805007.JPG	['16.5', '4.2', '8.7', '4.7']
270567_1805012.JPG	['5.9', '1.4', '20.0', '14.5']
270567_1805013.JPG	['10.3', '7.4', '1.3', '119.8']
270567_1805014.JPG	['8.7', '1.4', '13.3', '12.7', '2.3', '1.4']
270590_1805201.JPG	['5.2', '2.0', '3.9', '4.5', '1.6', '18.8']
270590_1805202.JPG	['18.0', '2.9', '6.9', '1.5', '8.2', '5.4']
270590_1805203.JPG	['3.1', '3.0', '6.2', '3.9', '8.9', '1.2']
270590_1805206.JPG	['4.2', '1.4', '13.0', '10.4', '3.5']
270590_1805207.JPG	['10.6', '2.9', '28.2', '1.8', '2.8', '8.9']
270609_1805360.JPG	['11.3', '2.6', '3.0', '3.5', '4.0', '1.4']
270609_1805362.JPG	['6.1', '3.3', '2.6', '2.5', '1.5']
270609_1805363.JPG	['5.0', '6.9', '16.3', '4.5', '2.4', '2.0']
270665_1805873.JPG	['2.5', '2.1', '9.9', '11.2', '1.7', '15.5']
270665_1805874.JPG	['6.3', '6.5', '3.2', '3.6', '1.4']
270665_1805875.JPG	['2.5', '3.6', '1.0', '1.5', '3.3', '1.0', '5.9']
270721_1806226.JPG	['5.0', '1.8', '7.7', '7.9']
270721_1806227.JPG	['5.5', '1.6', '3.5', '12.3']
270721_1806228.JPG	['15.6', '4.6', '0.8', '2.3', '1.2']
270721_1806231.JPG	['3.3', '5.8', '8.9']
270721_1806232.JPG	['7.8', '4.5', '3.0']
270721_1806233.JPG	['6.4', '4.5', '8.7', '0.9', '2.7', '6.4']
270760_1806541.JPG	['6.4', '2.5', '1.0', '6.3']
270761_1806553.JPG	['3.1', '5.5', '1.0', '4.9', '3.9']
270796_1806844.JPG	['9.2', '1.8', '2.2', '2.8', '1.6']
270839_1807188.JPG	['30.6', '38.3', '4.0', '4.1']
270839_1807189.JPG	['4.2', '2.1', '2.4', '43.2', '2.7']
270983_1807948.JPG	['17.6', '4.3', '4.7', '3.4', '1.3']
270987_1807989.JPG	['4.9', '1.4', '3.7', '1.0', '2.6', '1.7', '1.7', '13.4']
270992_1808031.JPG	['17.3', '3.0', '27.9', '0.8', '7.5', '13.1']
270998_1808087.JPG	['32.8', '19.2', '34.1']
270998_1808091.JPG	['24.2', '7.4', '2.3', '1.7']
271004_1808144.JPG	['4.6', '2.1', '26.7', '1.9']
271060_1808608.JPG	['4.7', '3.6', '2.9', '10.5']
271125_1809110.JPG	['5.5', '32.6', '2.5', '1.5']
271125_1809115.JPG	['3.4', '2.3', '2.9', '5.0']
271149_1809313.JPG	['2.5', '1.3', '1.0', '38.4']
271149_1809315.JPG	['4.3', '6.4', '1.5', '1.5', '1.3', '0.8']
271167_1809449.JPG	['6.8', '2.6', '1.2', '12.0']
271168_1809459.JPG	['17.1', '2.0', '3.4', '2.8']
271168_1809460.JPG	['6.7', '4.5', '1.1', '1.4', '1.7']
271168_1809461.JPG	['4.7', '2.8', '1.7', '1.3', '1.6']
271168_1809463.JPG	['3.6', '1.8', '1.4', '1.0']
271168_1809464.JPG	['3.3', '1.4', '1.2', '1.4', '3.2']
271168_1809465.JPG	['10.4', '5.0', '8.1', '2.7', '1.6']
271174_1809510.JPG	['3.8', '1.8', '3.2', '11.4']
271174_1809513.JPG	['3.1', '2.0', '1.5', '5.5']
271174_1809514.JPG	['3.7', '1.9', '3.6', '2.6']
271181_1809575.JPG	['5.0', '3.4', '2.9', '5.6']
271191_1809653.JPG	['3.8', '74.0', '3.7', '1.6']
271191_1809657.JPG	['3.5', '2.6', '5.5', '9.6', '1.3']
271305_1810560.JPG	['49.6', '10.3', '4.0', '8.2', '2.5']
271311_1810617.JPG	['6.9', '1.7', '4.3']
271374_1811216.JPG	['2.7', '8.7', '1.4', '23.1']
271374_1811217.JPG	['2.4', '8.0', '17.6']
271393_1811378.JPG	['9.8', '1.8']
271393_1811382.JPG	['3.7', '1.4', '1.3', '1.8']
271404_1811481.JPG	['2.6', '4.7', '3.3', '1.5']
271404_1811482.JPG	['4.0', '2.6', '2.5', '1.7']
271404_1811483.JPG	['4.1', '1.3', '1.3', '3.2', '3.0', '5.4']
271404_1811485.JPG	['3.4', '1.1', '1.7', '1.4']
271404_1811487.JPG	['21.5', '5.1', '4.6', '1.1']
271427_1811673.JPG	['3.1', '1.7', '1.4', '1.8']
271427_1811674.JPG	['5.0', '1.6', '2.2', '2.3']
271427_1811677.JPG	['3.1', '2.4', '7.0', '4.5']
271432_1811721.JPG	['3.1', '14.4', '3.0', '2.7']
271438_1811775.JPG	['4.0', '2.0', '1.6', '1.3']
271438_1811777.JPG	['4.0', '5.8', '2.1', '1.2']
271438_1811778.JPG	['56.1', '8.3', '2.9', '2.2']
271441_1811803.JPG	['3.3', '3.1', '1.4', '2.5', '2.8']
271493_1812182.JPG	['5.4', '1.2', '7.1']
271493_1812183.JPG	['2.8', '2.0', '1.5']
271495_1812202.JPG	['4.3', '2.0', '7.0', '3.2']
271495_1812203.JPG	['3.6', '1.3', '1.8', '1.8']
271508_1812323.JPG	['9.8', '2.1', '1.1', '1.9']
271508_1812325.JPG	['13.4', '5.3', '1.5', '2.2']
271508_1812328.JPG	['2.6', '5.5', '13.9', '1.4']
271508_1812329.JPG	['4.1', '13.0', '2.6', '2.6']
271559_1812718.JPG	['3.0', '1.7', '4.8', '3.7', '0.9', '1.7', '4.6']
271562_1812743.JPG	['31.8', '1.6', '1.4', '1.9']
271574_1812860.JPG	['2.6', '2.5', '19.1', '31.4']
271688_1813408.JPG	['4.1', '6.0', '6.2', '1.3', '1.1', '0.8', '6.0']
271695_1813464.JPG	['7.3', '2.2', '1.7', '1.0']
271695_1813465.JPG	['3.6', '6.5', '4.2', '1.9']
271695_1813466.JPG	['3.2', '3.2', '3.1', '1.5']
271772_1813700.JPG	['5.9', '1.3', '4.4']
271785_1813849.JPG	['3.4', '1.4', '1.4']
271788_1813875.JPG	['10.3', '5.8', '1.4', '2.0']
271788_1813876.JPG	['1.8', '2.5', '2.6', '3.8', '5.1']
271788_1813877.JPG	['2.3', '10.4', '2.7', '1.9', '3.3']
271794_1813921.JPG	['5.7', '0.9', '2.4']
271810_1814035.JPG	['3.9', '1.0', '2.1', '3.9']
271810_1814036.JPG	['4.1', '1.3', '1.8', '2.9']
271812_1814047.JPG	['2.1', '3.5', '1.5', '0.9']
271812_1814051.JPG	['7.7', '1.7', '0.8', '1.3', '1.4']
271812_1814052.JPG	['2.5', '2.2', '3.2', '4.8', '1.4', '6.0']
271814_1814063.JPG	['5.6', '11.6', '0.8', '4.0']
271818_1814095.JPG	['3.5', '1.9', '1.1']
271823_1814136.JPG	['6.8', '1.9', '6.0', '4.3']
271823_1814137.JPG	['3.2', '1.9', '1.1', '1.3']
271823_1814138.JPG	['3.3', '1.1', '2.8', '2.0']
271823_1814141.JPG	['4.5', '2.6', '1.3', '3.0']
271823_1814142.JPG	['6.1', '3.7', '1.5', '3.4']
271823_1814143.JPG	['2.6', '1.2', '2.3', '1.0']
271828_1814188.JPG	['4.4', '14.0', '5.2', '7.1']
271836_1814243.JPG	['2.9', '2.3', '2.9', '1.3']
271836_1814247.JPG	['5.0', '1.9', '1.5', '1.9']
271839_1814269.JPG	['6.0', '12.5', '2.1', '3.8', '1.4']
271907_1814806.JPG	['3.6', '9.7', '2.9', '1.3', '1.8']
271907_1814807.JPG	['9.7', '2.4', '15.8', '2.3', '6.1']
271907_1814808.JPG	['3.7', '1.8', '7.2', '1.4', '2.7']
271907_1814811.JPG	['5.5', '1.1', '1.2', '1.2', '1.2']
271907_1814812.JPG	['2.5', '5.5', '5.3', '3.1', '2.0']
271907_1814813.JPG	['3.6', '5.0', '1.1', '1.9', '5.9']
271924_1814958.JPG	['5.3', '2.4', '1.4', '3.1', '1.4', '3.1', '0.7']
271961_1815256.JPG	['0.0', '1.4', '1.1', '1.6']
271961_1815257.JPG	['2.1', '2.1', '1.4', '1.3', '13.7']
271965_1815297.JPG	['3.1', '1.3', '7.4', '2.7', '1.3']
271965_1815299.JPG	['3.8', '2.1', '1.2', '18.4', '9.8', '1.8']
271965_1815302.JPG	['4.2', '2.9', '2.4', '1.6']
271965_1815303.JPG	['3.0', '2.2', '4.5', '13.1', '18.9']
271976_1815400.JPG	['14.1', '1.3', '6.1']
271976_1815402.JPG	['3.1', '1.4', '1.3', '3.8']
271976_1815404.JPG	['2.3', '1.2']
271976_1815405.JPG	['5.0']
271976_1815406.JPG	['1.9', '2.6']
271996_1815568.JPG	['2.8', '1.5', '3.0', '2.6', '1.9', '11.2']
272085_1816272.JPG	['7.5', '2.5', '1.5', '1.8']
272085_1816274.JPG	['2.1', '26.8', '5.4', '1.9', '3.9']
272085_1816277.JPG	['7.7', '5.9', '1.7', '1.4']
272096_1816375.JPG	['4.0', '2.0', '1.2', '2.8']
272096_1816376.JPG	['3.8', '3.3', '1.1', '1.5']
272096_1816377.JPG	['4.6', '2.5', '2.4', '2.2']
272096_1816380.JPG	['3.6', '5.2', '3.1', '7.0']
272096_1816381.JPG	['3.1', '1.4', '2.6', '1.6']
272141_1816735.JPG	['2.9']
272141_1816736.JPG	['2.0']
272141_1816737.JPG	['2.4']
272146_1816778.JPG	['0.0', '1.4', '1.5', '3.4']
272170_1816962.JPG	['2.4', '1.9', '1.3', '1.2']
272170_1816963.JPG	['7.1', '1.2', '1.8', '1.4']
272170_1816968.JPG	['8.9', '4.0', '2.0', '2.1']
272263_1817718.JPG	['2.3', '0.9']
272263_1817720.JPG	['2.2', '1.0']
272263_1817721.JPG	['1.8', '1.2']
272263_1817722.JPG	['1.9', '0.9']
272338_1818379.JPG	['2.6', '1.0', '1.7', '16.4']
272338_1818380.JPG	['4.3', '2.7', '2.1', '2.5', '2.1']
272338_1818381.JPG	['20.6', '2.9', '3.3', '9.3', '34.5', '11.4']
272338_1818384.JPG	['4.9', '1.2', '1.3', '1.2']
272338_1818385.JPG	['3.3', '7.2', '1.4', '5.3']
272338_1818386.JPG	['3.5', '3.4', '5.5', '1.1', '1.3']
272340_1818400.JPG	['0.0', '9.1', '3.6', '3.1', '1.8', '0.8']
272340_1818402.JPG	['15.6', '6.6', '2.3', '2.1', '2.4', '1.4']
272342_1818420.JPG	['2.8', '1.1', '1.9', '1.4', '1.6', '1.2']
272342_1818422.JPG	['1.9', '1.3', '0.7', '1.3', '7.0', '1.9', '4.8']
272342_1818426.JPG	['5.5', '4.6', '2.7', '2.1', '1.3']
272418_1818799.JPG	['13.7', '1.0', '9.2', '5.1', '4.0']
272455_1819100.JPG	['11.4', '4.5', '4.7', '1.0', '2.8']
272491_1819403.JPG	['11.3', '2.1', '2.3', '2.6']
272495_1819443.JPG	['5.5', '1.3', '2.5', '1.2']
272587_1820244.JPG	['2.2', '7.7', '1.8', '1.1']
272587_1820251.JPG	['3.9', '0.8', '7.7', '4.6', '0.9']
272611_1820452.JPG	['4.1', '1.4', '3.1']
272611_1820453.JPG	['11.7', '1.4', '13.4', '3.4']
272611_1820456.JPG	['4.4', '1.3', '1.6', '1.3']
272650_1820782.JPG	['4.1', '5.0', '1.7', '1.3', '1.1', '2.4', '4.9']
272676_1821024.JPG	['5.8', '2.1', '4.3', '1.3']
272735_1821528.JPG	['4.0', '1.1', '2.5', '1.8']
272735_1821533.JPG	['3.2', '2.1', '2.5', '2.2']
272773_1821856.JPG	['3.4', '2.4', '2.3', '2.3']
272826_1822279.JPG	['4.4', '1.2', '2.0', '6.9']
272882_1822754.JPG	['5.3', '1.1', '3.6']
272964_1823457.JPG	['5.8', '1.9', '1.3', '1.0']
273043_1824099.JPG	['4.5', '1.7', '1.1', '1.2']
273043_1824104.JPG	['2.3', '4.7', '1.8', '4.8']
273135_1824802.JPG	['3.7', '7.4', '3.9', '1.3']
273179_1825180.JPG	['2.6', '1.0', '1.3', '1.0']
273179_1825185.JPG	['16.7', '1.8', '2.8', '2.8', '2.1']
273279_1826077.JPG	['2.2', '0.9', '2.3', '1.2']
273555_1828309.JPG	['2.5', '0.9', '1.0', '1.2']
273597_1828706.JPG	['5.2', '10.5', '1.7', '1.5']
273614_1828872.JPG	['6.0', '2.0', '3.8', '4.9']
273627_1828978.JPG	['3.6', '0.9', '2.7']
273627_1828982.JPG	['3.5', '1.2', '1.3']
273648_1829153.JPG	['3.1', '1.0', '1.2']
273684_1829436.JPG	['8.4', '1.3', '2.5', '1.0']
273687_1829454.JPG	['3.0', '3.3', '1.4', '1.1']
274643_1836018.JPG	['5.4', '2.6', '1.4', '1.3']

## Sheet: M2_R1
img	Excellent	Good	Adequate	Insufficient	time
270457_1804150.JPG	0	0	1	0	0
270457_1804151.JPG	0	0	1	0	2
270503_1804529.JPG	0	1	0	0	4.1
270508_1804570.JPG	0	1	0	0	4.6
270508_1804571.JPG	0	0	1	0	6
270508_1804572.JPG	0	0	1	0	1.7
270513_1804612.JPG	0	0	1	0	5.4
270513_1804614.JPG	0	0	1	0	2
270513_1804615.JPG	0	0	1	0	2
270513_1804620.JPG	0	0	1	0	1.4
270513_1804622.JPG	0	0	1	0	11.7
270567_1805007.JPG	0	1	0	0	16.7
270567_1805012.JPG	0	0	1	0	1.4
270567_1805013.JPG	0	0	1	0	1.4
270567_1805014.JPG	0	0	1	0	1.8
270590_1805201.JPG	0	0	1	0	5.4
270590_1805202.JPG	0	0	1	0	1.6
270590_1805203.JPG	0	0	0	1	1.8
270590_1805206.JPG	0	0	0	1	1.3
270590_1805207.JPG	0	0	1	0	1.4
270609_1805360.JPG	0	1	0	0	6.1
270609_1805362.JPG	0	1	0	0	1.5
270609_1805363.JPG	0	0	1	0	7.5
270665_1805873.JPG	0	0	0	1	1.5
270665_1805874.JPG	0	0	0	1	1
270665_1805875.JPG	0	0	0	1	1.1
270721_1806226.JPG	0	1	0	0	3.1
270721_1806227.JPG	0	0	1	0	6.9
270721_1806228.JPG	0	0	1	0	0.9
270721_1806231.JPG	0	1	0	0	2.6
270721_1806232.JPG	0	0	1	0	1.4
270721_1806233.JPG	0	0	1	0	1
270760_1806541.JPG	0	0	1	0	4.8
270761_1806553.JPG	0	0	0	1	1.8
270796_1806844.JPG	0	1	0	0	3.1
270839_1807188.JPG	0	0	1	0	1.4
270839_1807189.JPG	0	0	1	0	1
270983_1807948.JPG	0	0	1	0	2.6
270987_1807989.JPG	0	0	0	1	1.8
270992_1808031.JPG	0	0	1	0	11.1
270998_1808087.JPG	1	0	0	0	2.3
270998_1808091.JPG	1	0	0	0	1.7
271004_1808144.JPG	0	1	0	0	1.5
271060_1808608.JPG	0	1	0	0	1.4
271125_1809110.JPG	0	1	0	0	5.6
271125_1809115.JPG	0	1	0	0	1.6
271149_1809313.JPG	0	1	0	0	1
271149_1809315.JPG	0	0	1	0	3.1
271167_1809449.JPG	0	1	0	0	14
271168_1809459.JPG	0	1	0	0	2.2
271168_1809460.JPG	0	1	0	0	3
271168_1809461.JPG	0	0	1	0	2.7
271168_1809463.JPG	0	1	0	0	1.4
271168_1809464.JPG	0	1	0	0	4.8
271168_1809465.JPG	0	0	1	0	10
271174_1809510.JPG	0	1	0	0	6.8
271174_1809513.JPG	0	1	0	0	2.4
271174_1809514.JPG	0	1	0	0	1.3
271181_1809575.JPG	0	1	0	0	2.9
271191_1809653.JPG	0	1	0	0	1.3
271191_1809657.JPG	0	1	0	0	1.6
271305_1810560.JPG	0	1	0	0	1.9
271311_1810617.JPG	0	0	0	1	1.8
271374_1811216.JPG	0	1	0	0	4.2
271374_1811217.JPG	0	0	1	0	2.9
271393_1811378.JPG	0	0	0	1	1.4
271393_1811382.JPG	0	1	0	0	5.4
271404_1811481.JPG	0	1	0	0	1.7
271404_1811482.JPG	0	0	1	0	4.1
271404_1811483.JPG	0	0	1	0	1.9
271404_1811485.JPG	0	1	0	0	5.5
271404_1811487.JPG	0	0	1	0	3.4
271427_1811673.JPG	0	1	0	0	1.5
271427_1811674.JPG	0	1	0	0	4.2
271427_1811677.JPG	0	0	1	0	1.5
271432_1811721.JPG	0	1	0	0	5.9
271438_1811775.JPG	0	1	0	0	6.1
271438_1811777.JPG	0	1	0	0	2.7
271438_1811778.JPG	0	1	0	0	2.3
271441_1811803.JPG	0	1	0	0	3.8
271493_1812182.JPG	0	0	0	1	1.5
271493_1812183.JPG	0	0	0	1	0.8
271495_1812202.JPG	0	1	0	0	2.9
271495_1812203.JPG	0	0	1	0	3.1
271508_1812323.JPG	1	0	0	0	4.7
271508_1812325.JPG	0	1	0	0	3.2
271508_1812328.JPG	0	1	0	0	3.6
271508_1812329.JPG	0	1	0	0	4.4
271559_1812718.JPG	0	0	1	0	4.4
271562_1812743.JPG	0	1	0	0	8.4
271574_1812860.JPG	0	1	0	0	2.1
271688_1813408.JPG	0	0	0	1	1.5
271695_1813464.JPG	0	1	0	0	2.9
271695_1813465.JPG	0	0	1	0	6.8
271695_1813466.JPG	0	1	0	0	4.4
271772_1813700.JPG	0	0	1	0	6.2
271785_1813849.JPG	1	0	0	0	7.8
271788_1813875.JPG	0	1	0	0	6.9
271788_1813876.JPG	0	0	1	0	11.7
271788_1813877.JPG	0	1	0	0	6.4
271794_1813921.JPG	0	1	0	0	1.3
271810_1814035.JPG	1	0	0	0	2.3
271810_1814036.JPG	0	1	0	0	5.6
271812_1814047.JPG	0	1	0	0	1.5
271812_1814051.JPG	0	1	0	0	5
271812_1814052.JPG	0	0	1	0	3.4
271814_1814063.JPG	0	1	0	0	3.1
271818_1814095.JPG	0	0	0	1	6.5
271823_1814136.JPG	0	1	0	0	3.2
271823_1814137.JPG	0	1	0	0	1.5
271823_1814138.JPG	0	0	1	0	8.1
271823_1814141.JPG	0	1	0	0	1.3
271823_1814142.JPG	0	1	0	0	4.1
271823_1814143.JPG	0	1	0	0	4.1
271828_1814188.JPG	0	1	0	0	4.4
271836_1814243.JPG	0	1	0	0	7.3
271836_1814247.JPG	0	1	0	0	3.6
271839_1814269.JPG	0	1	0	0	18.3
271907_1814806.JPG	0	1	0	0	2.4
271907_1814807.JPG	0	0	1	0	6.8
271907_1814808.JPG	0	0	1	0	1.4
271907_1814811.JPG	0	1	0	0	7.5
271907_1814812.JPG	0	0	1	0	6.6
271907_1814813.JPG	0	0	1	0	1.7
271924_1814958.JPG	0	0	0	1	6.3
271961_1815256.JPG	1	0	0	0	16.3
271961_1815257.JPG	0	0	1	0	3.9
271965_1815297.JPG	0	1	0	0	4.7
271965_1815299.JPG	0	0	1	0	8.7
271965_1815302.JPG	0	1	0	0	6.3
271965_1815303.JPG	0	0	1	0	3.9
271976_1815400.JPG	0	0	0	1	1.5
271976_1815402.JPG	0	0	0	1	0.8
271976_1815404.JPG	0	0	0	1	0.7
271976_1815405.JPG	0	0	0	1	0.8
271976_1815406.JPG	0	0	0	1	0.7
271996_1815568.JPG	0	1	0	0	4
272085_1816272.JPG	0	1	0	0	2.7
272085_1816274.JPG	0	0	1	0	1.7
272085_1816277.JPG	0	1	0	0	3.7
272096_1816375.JPG	1	0	0	0	6.5
272096_1816376.JPG	0	1	0	0	2.3
272096_1816377.JPG	0	0	1	0	7.5
272096_1816380.JPG	0	1	0	0	9.6
272096_1816381.JPG	0	0	1	0	3.5
272141_1816735.JPG	0	0	0	1	1.4
272141_1816736.JPG	0	0	0	1	0.7
272141_1816737.JPG	0	0	0	1	0.6
272146_1816778.JPG	0	1	0	0	6
272170_1816962.JPG	0	1	0	0	6.1
272170_1816963.JPG	0	1	0	0	8.2
272170_1816968.JPG	0	0	1	0	13.8
272263_1817718.JPG	0	0	0	1	1.4
272263_1817720.JPG	0	0	0	1	0.7
272263_1817721.JPG	0	0	0	1	0.6
272263_1817722.JPG	0	0	0	1	0.6
272338_1818379.JPG	0	1	0	0	1.8
272338_1818380.JPG	0	1	0	0	4.3
272338_1818381.JPG	0	0	1	0	1.7
272338_1818384.JPG	0	1	0	0	2.1
272338_1818385.JPG	0	1	0	0	3.3
272338_1818386.JPG	0	0	1	0	1.3
272340_1818398.JPG	0	1	0	0	1.4
272340_1818400.JPG	0	1	0	0	5.9
272340_1818402.JPG	0	1	0	0	2
272342_1818420.JPG	0	1	0	0	1.9
272342_1818422.JPG	0	0	1	0	1.4
272342_1818426.JPG	0	0	1	0	1.6
272418_1818799.JPG	0	0	1	0	2.8
272455_1819100.JPG	0	0	1	0	3.1
272491_1819403.JPG	0	1	0	0	5.5
272495_1819443.JPG	1	0	0	0	7.8
272587_1820244.JPG	0	1	0	0	3.3
272587_1820251.JPG	0	0	1	0	5
272611_1820452.JPG	0	0	0	1	1.7
272611_1820453.JPG	0	0	0	1	0.8
272611_1820456.JPG	1	0	0	0	4.1
272650_1820782.JPG	0	0	1	0	5
272676_1821024.JPG	0	1	0	0	13.2
272735_1821528.JPG	0	1	0	0	1.8
272735_1821533.JPG	0	1	0	0	2.7
272773_1821856.JPG	0	1	0	0	4.2
272826_1822279.JPG	0	1	0	0	6.5
272882_1822754.JPG	0	0	0	1	1.8
272964_1823457.JPG	0	1	0	0	1.7
273043_1824099.JPG	0	1	0	0	2
273043_1824104.JPG	0	1	0	0	2.3
273135_1824802.JPG	0	1	0	0	6.7
273179_1825180.JPG	0	1	0	0	1.8
273179_1825185.JPG	0	1	0	0	2.2
273279_1826077.JPG	0	1	0	0	2.6
273555_1828309.JPG	0	1	0	0	3.3
273597_1828706.JPG	0	0	1	0	9.5
273614_1828872.JPG	0	1	0	0	4.1
273627_1828978.JPG	0	1	0	0	1.4
273627_1828982.JPG	0	1	0	0	2
273648_1829153.JPG	0	1	0	0	1.6
273684_1829436.JPG	0	1	0	0	1.6
273687_1829454.JPG	0	1	0	0	1.3
274643_1836018.JPG	0	0	0	1	1.5

## Sheet: M2_R2
img	1 Focus_optimal	2 Focus_unsharp	3 Illumination_optimal	4 Illumination_too light	5 Illumination_too dark	6 Image field definition_optimal	7 Image field definition_missing macula	8 Image field definition_missing optic disc	9 No artefacts	10 Artefacts_small pupil	11 Artefacts_dust spots	12 Artefacts_lashes	13 Artefacts_camera artefacts	14 Artefacts_arc defects
270457_1804150.JPG	1	0	0	0	1	0	1	0	0	1	1	0	1	1
270457_1804151.JPG	1	0	0	0	1	0	0	1	0	1	1	0	1	1
270503_1804529.JPG	1	0	1	0	0	1	0	0	1	0	0	0	0	0
270508_1804570.JPG	1	0	1	0	0	0	0	0	0	0	0	0	1	1
270508_1804571.JPG	1	0	1	0	0	0	1	0	0	0	0	0	1	1
270508_1804572.JPG	1	0	0	0	1	0	0	1	0	0	1	0	1	1
270513_1804612.JPG	1	0	0	0	1	1	0	0	0	0	1	0	1	0
270513_1804614.JPG	1	0	0	0	1	0	1	0	0	0	1	0	1	1
270513_1804615.JPG	0	1	0	0	1	0	0	1	0	0	1	1	1	1
270513_1804620.JPG	1	0	0	0	1	0	1	0	0	0	1	1	0	1
270513_1804622.JPG	0	1	0	0	1	0	0	1	0	0	1	1	1	1
270567_1805007.JPG	1	0	0	0	1	1	0	0	0	0	1	0	0	0
270567_1805012.JPG	0	1	0	0	1	1	0	0	0	0	1	1	0	0
270567_1805013.JPG	1	0	0	0	1	0	1	0	0	0	1	0	0	1
270567_1805014.JPG	1	0	0	0	1	0	0	1	0	0	1	1	0	0
270590_1805201.JPG	0	1	0	0	1	1	0	0	0	1	1	0	1	0
270590_1805202.JPG	0	1	1	0	0	0	1	0	0	1	1	0	0	1
270590_1805203.JPG	0	1	0	0	1	0	0	1	0	1	1	0	0	1
270590_1805206.JPG	0	1	0	0	1	1	0	0	0	1	1	1	0	1
270590_1805207.JPG	0	1	0	0	1	0	1	0	0	1	1	0	0	1
270609_1805360.JPG	1	0	1	0	0	0	0	1	0	1	0	0	1	1
270609_1805362.JPG	1	0	1	0	0	1	0	0	0	1	0	0	1	1
270609_1805363.JPG	1	0	1	0	0	0	1	0	0	1	0	0	1	1
270665_1805873.JPG	0	1	0	0	1	1	0	0	0	0	1	1	1	1
270665_1805874.JPG	0	1	0	0	1	0	1	0	0	0	1	1	1	1
270665_1805875.JPG	0	1	0	0	1	0	0	1	0	0	1	1	1	1
270721_1806226.JPG	1	0	1	0	0	1	0	0	0	0	0	0	1	0
270721_1806227.JPG	1	0	0	0	1	0	1	0	0	0	0	0	1	1
270721_1806228.JPG	0	1	0	0	1	0	0	1	0	0	1	0	1	0
270721_1806231.JPG	1	0	0	0	1	1	0	0	0	0	0	0	1	0
270721_1806232.JPG	1	0	0	0	1	0	1	0	0	0	0	0	1	1
270721_1806233.JPG	0	1	0	0	1	0	0	1	0	0	1	0	1	1
270760_1806541.JPG	0	1	0	0	1	1	0	0	0	0	1	0	0	1
270761_1806553.JPG	0	1	0	0	1	0	0	1	0	1	1	0	1	0
270796_1806844.JPG	1	0	1	0	0	1	0	0	0	0	1	0	1	0
270839_1807188.JPG	1	0	0	0	1	0	1	0	0	0	1	0	1	1
270839_1807189.JPG	1	0	0	0	1	0	0	1	0	0	0	0	1	1
270983_1807948.JPG	1	0	0	0	1	0	1	0	0	0	1	0	0	1
270987_1807989.JPG	0	1	0	0	1	0	1	1	0	1	1	0	1	1
270992_1808031.JPG	0	1	0	0	1	1	0	0	0	1	1	0	0	1
270998_1808087.JPG	1	0	1	0	0	1	0	0	1	0	0	0	0	0
270998_1808091.JPG	1	0	1	0	0	1	0	0	1	0	0	0	0	0
271004_1808144.JPG	1	0	1	0	0	1	0	0	0	0	0	0	1	1
271060_1808608.JPG	1	0	1	0	0	1	0	0	0	0	0	0	1	0
271125_1809110.JPG	1	0	0	0	1	1	0	0	0	0	0	0	1	0
271125_1809115.JPG	1	0	1	0	0	1	0	0	0	0	0	0	1	0
271149_1809313.JPG	1	0	1	0	0	1	0	0	0	0	0	0	1	0
271149_1809315.JPG	1	0	0	0	1	0	0	1	0	0	0	0	1	1
271167_1809449.JPG	1	0	0	0	1	1	0	0	0	0	0	0	1	0
271168_1809459.JPG	1	0	1	0	0	1	0	0	0	0	1	0	0	1
271168_1809460.JPG	1	0	1	0	0	1	0	0	0	0	1	0	0	1
271168_1809461.JPG	1	0	1	0	0	0	0	1	0	0	1	0	0	1
271168_1809463.JPG	1	0	1	0	0	1	0	0	0	0	1	0	0	0
271168_1809464.JPG	1	0	0	0	1	0	1	0	0	0	1	0	0	1
271168_1809465.JPG	1	0	0	0	1	0	0	1	0	0	1	0	0	1
271174_1809510.JPG	1	0	1	0	0	0	1	0	0	0	1	0	0	1
271174_1809513.JPG	1	0	1	0	0	1	0	0	1	0	0	0	0	0
271174_1809514.JPG	1	0	1	0	0	0	1	0	0	0	1	0	0	1
271181_1809575.JPG	0	1	1	0	0	1	0	0	0	0	1	0	1	0
271191_1809653.JPG	1	0	1	0	0	1	0	0	0	0	1	0	0	1
271191_1809657.JPG	1	0	1	0	0	1	0	0	0	0	1	0	1	0
271305_1810560.JPG	1	0	1	0	0	1	0	0	0	0	0	0	1	1
271311_1810617.JPG	0	1	0	0	1	0	1	1	0	1	1	0	1	1
271374_1811216.JPG	1	0	1	0	0	1	0	0	0	0	0	0	1	0
271374_1811217.JPG	1	0	0	0	1	0	1	0	0	0	0	0	0	1
271393_1811378.JPG	0	1	0	0	1	0	1	0	0	0	1	0	1	0
271393_1811382.JPG	1	0	0	0	1	1	0	0	0	0	0	0	1	0
271404_1811481.JPG	1	0	1	0	0	1	0	0	0	0	0	0	1	0
271404_1811482.JPG	1	0	0	0	1	0	1	0	0	0	0	0	1	1
271404_1811483.JPG	0	1	0	0	1	0	0	1	0	0	1	0	1	1
271404_1811485.JPG	1	0	1	0	0	1	0	0	0	0	0	0	1	0
271404_1811487.JPG	1	0	0	0	1	0	0	1	0	0	0	0	1	1
271427_1811673.JPG	1	0	1	0	0	1	0	0	0	0	0	0	1	0
271427_1811674.JPG	1	0	0	0	1	0	1	0	0	0	0	0	0	1
271427_1811677.JPG	1	0	0	0	1	1	0	0	0	0	0	0	1	1
271432_1811721.JPG	1	0	0	1	0	1	0	0	0	0	0	0	1	0
271438_1811775.JPG	1	0	1	0	0	1	0	0	0	0	0	0	1	0
271438_1811777.JPG	1	0	1	0	0	0	1	0	0	0	0	0	0	0
271438_1811778.JPG	1	0	1	0	0	0	0	1	0	0	0	0	1	1
271441_1811803.JPG	0	1	1	0	0	1	0	0	0	1	0	0	1	0
271493_1812182.JPG	0	1	0	0	1	0	1	1	0	0	1	0	1	1
271493_1812183.JPG	0	1	0	0	1	0	1	1	0	0	1	1	1	1
271495_1812202.JPG	1	0	1	0	0	1	0	0	0	0	1	0	0	0
271495_1812203.JPG	1	0	0	0	1	0	1	0	0	0	1	0	0	1
271508_1812323.JPG	1	0	1	0	0	1	0	0	0	0	1	0	0	0
271508_1812325.JPG	1	0	1	0	0	0	0	1	0	0	1	0	0	0
271508_1812328.JPG	1	0	1	0	0	1	0	0	0	0	1	0	0	0
271508_1812329.JPG	1	0	1	0	0	0	1	0	0	0	1	0	0	0
271559_1812718.JPG	0	1	0	0	1	0	0	1	0	1	1	0	1	1
271562_1812743.JPG	1	0	1	0	0	1	0	0	0	0	1	0	1	0
271574_1812860.JPG	1	0	1	0	0	1	0	0	0	0	0	0	1	0
271688_1813408.JPG	0	1	0	0	1	0	1	1	0	0	1	0	1	0
271695_1813464.JPG	1	0	1	0	0	1	0	0	0	0	0	0	1	1
271695_1813465.JPG	0	1	0	0	1	0	1	0	0	0	1	0	0	1
271695_1813466.JPG	1	0	1	0	0	0	0	1	0	0	0	0	1	1
271772_1813700.JPG	0	1	1	0	0	0	1	0	0	0	0	0	0	1
271785_1813849.JPG	1	0	1	0	0	1	0	0	1	0	0	0	0	0
271788_1813875.JPG	0	1	1	0	0	1	0	0	0	1	1	0	0	0
271788_1813876.JPG	0	1	1	0	0	0	1	0	0	1	1	0	0	1
271788_1813877.JPG	1	0	1	0	0	1	0	0	0	1	1	0	0	0
271794_1813921.JPG	1	0	1	0	0	1	0	0	1	0	0	0	0	0
271810_1814035.JPG	1	0	1	0	0	1	0	0	0	0	1	0	0	0
271810_1814036.JPG	1	0	1	0	0	0	1	0	0	0	1	0	0	0
271812_1814047.JPG	1	0	1	0	0	1	0	0	0	0	1	0	0	1
271812_1814051.JPG	1	0	1	0	0	1	0	0	0	1	1	0	1	1
271812_1814052.JPG	1	0	1	0	0	0	1	0	0	1	1	0	0	1
271814_1814063.JPG	1	0	1	0	0	1	0	0	0	0	1	0	1	0
271818_1814095.JPG	0	1	0	0	1	0	1	1	0	0	1	0	1	1
271823_1814136.JPG	1	0	1	0	0	1	0	0	0	0	0	0	1	0
271823_1814137.JPG	1	0	1	0	0	0	1	0	0	0	0	0	0	1
271823_1814138.JPG	1	0	1	0	0	0	0	1	0	0	0	0	1	0
271823_1814141.JPG	1	0	1	0	0	1	0	0	0	0	0	0	1	0
271823_1814142.JPG	1	0	1	0	0	0	1	0	0	0	0	0	0	1
271823_1814143.JPG	1	0	1	0	0	0	0	1	0	0	0	0	1	0
271828_1814188.JPG	1	0	1	0	0	0	1	0	0	0	0	0	0	0
271836_1814243.JPG	1	0	1	0	0	1	0	0	0	0	1	0	0	1
271836_1814247.JPG	1	0	0	0	1	1	0	0	0	0	1	0	0	0
271839_1814269.JPG	1	0	1	0	0	1	0	0	0	0	1	1	0	0
271907_1814806.JPG	0	1	0	1	0	1	0	0	0	0	0	0	1	1
271907_1814807.JPG	0	1	1	0	0	0	1	0	0	0	0	0	1	1
271907_1814808.JPG	0	1	0	0	1	0	0	1	0	0	0	0	1	1
271907_1814811.JPG	1	0	1	0	0	1	0	0	0	0	0	0	1	1
271907_1814812.JPG	0	1	0	0	1	0	1	0	0	0	0	0	1	1
271907_1814813.JPG	1	0	0	0	1	0	0	1	0	0	1	0	1	1
271924_1814958.JPG	0	1	1	0	0	0	0	1	0	1	1	0	1	0
271961_1815256.JPG	1	0	1	0	0	1	0	0	0	0	0	0	1	0
271961_1815257.JPG	1	0	0	0	1	0	1	0	0	0	0	0	1	0
271965_1815297.JPG	1	0	1	0	0	1	0	0	0	0	1	0	1	1
271965_1815299.JPG	0	1	1	0	0	0	0	1	0	0	1	0	1	1
271965_1815302.JPG	1	0	1	0	0	1	0	0	0	0	1	0	1	0
271965_1815303.JPG	0	1	0	0	0	0	1	0	0	0	1	0	1	1
271976_1815400.JPG	0	1	0	0	1	0	1	0	0	1	1	1	1	0
271976_1815402.JPG	0	1	0	0	1	0	1	0	0	1	0	0	1	1
271976_1815404.JPG	0	1	0	0	1	0	1	1	0	0	1	0	1	1
271976_1815405.JPG	0	1	0	0	1	0	0	1	0	1	1	1	1	1
271976_1815406.JPG	0	1	0	0	1	0	1	1	0	0	1	0	1	0
271996_1815568.JPG	1	0	1	0	0	1	0	0	0	1	1	0	0	1
272085_1816272.JPG	1	0	0	1	0	1	0	0	0	0	0	0	1	0
272085_1816274.JPG	1	0	0	0	1	0	0	1	0	0	0	0	1	1
272085_1816277.JPG	1	0	0	0	1	1	0	0	0	0	0	0	1	0
272096_1816375.JPG	1	0	1	0	0	1	0	0	0	0	0	0	1	0
272096_1816376.JPG	1	0	1	0	0	0	1	0	0	0	0	0	1	0
272096_1816377.JPG	1	0	1	0	0	0	0	1	0	0	0	0	1	1
272096_1816380.JPG	1	0	1	0	0	0	1	0	0	0	0	0	1	1
272096_1816381.JPG	1	0	0	0	1	0	0	1	0	0	0	0	1	0
272141_1816735.JPG	0	1	0	1	0	0	1	1	1	0	0	0	0	0
272141_1816736.JPG	0	1	0	1	0	0	1	1	1	0	0	0	0	0
272141_1816737.JPG	0	1	0	1	0	0	1	1	1	0	0	0	0	0
272146_1816778.JPG	0	1	0	0	1	1	0	0	0	0	0	0	1	0
272170_1816962.JPG	1	0	1	0	0	1	0	0	0	0	0	0	1	0
272170_1816963.JPG	0	1	1	0	0	0	1	0	0	0	0	0	1	1
272170_1816968.JPG	1	0	1	0	0	0	1	0	0	0	0	0	1	1
272263_1817718.JPG	0	1	0	0	1	0	1	1	0	0	1	0	1	0
272263_1817720.JPG	0	1	0	0	1	0	1	1	0	0	0	0	1	1
272263_1817721.JPG	0	1	0	0	1	0	1	1	0	0	1	0	1	1
272263_1817722.JPG	0	1	0	0	1	0	1	1	0	0	1	1	0	0
272338_1818379.JPG	1	0	1	0	0	1	0	0	0	0	0	0	1	0
272338_1818380.JPG	1	0	1	0	0	1	0	0	1	0	0	0	0	0
272338_1818381.JPG	1	0	0	0	1	0	0	1	0	0	0	0	1	1
272338_1818384.JPG	1	0	1	0	0	1	0	0	0	0	0	0	1	1
272338_1818385.JPG	1	0	0	0	1	0	1	0	0	0	0	0	0	1
272338_1818386.JPG	1	0	0	0	1	0	0	1	0	0	0	0	1	0
272340_1818398.JPG	1	0	1	0	0	1	0	0	0	1	0	0	1	0
272340_1818400.JPG	1	0	1	0	0	0	0	1	0	1	1	1	1	1
272340_1818402.JPG	1	0	1	0	0	1	0	0	0	1	1	1	1	0
272342_1818420.JPG	1	0	1	0	0	1	0	0	0	1	1	0	1	0
272342_1818422.JPG	1	0	0	0	1	0	0	1	0	1	0	0	1	1
272342_1818426.JPG	1	0	1	0	0	0	0	1	0	1	1	0	1	1
272418_1818799.JPG	1	0	0	0	1	0	0	1	0	0	1	0	1	1
272455_1819100.JPG	0	1	0	0	1	0	0	1	0	0	1	0	1	1
272491_1819403.JPG	1	0	1	0	0	1	0	0	0	0	0	0	1	0
272495_1819443.JPG	1	0	1	0	0	1	0	0	0	0	0	0	1	0
272587_1820244.JPG	1	0	1	0	0	1	0	0	0	0	0	0	1	0
272587_1820251.JPG	1	0	0	0	1	0	0	1	0	0	1	0	1	1
272611_1820452.JPG	0	1	0	0	1	0	1	0	0	0	0	0	0	0
272611_1820453.JPG	0	1	0	0	1	0	1	0	0	0	0	0	0	0
272611_1820456.JPG	1	0	1	0	0	1	0	0	0	0	0	0	1	0
272650_1820782.JPG	1	0	1	0	0	0	0	1	0	1	1	0	1	1
272676_1821024.JPG	1	0	1	0	0	1	0	0	0	0	0	0	1	0
272735_1821528.JPG	1	0	1	0	0	1	0	0	0	0	0	0	1	0
272735_1821533.JPG	1	0	1	0	0	1	0	0	0	0	0	0	1	0
272773_1821856.JPG	1	0	1	0	0	1	0	0	0	0	0	0	1	0
272826_1822279.JPG	1	0	1	0	0	1	0	0	0	0	0	0	1	0
272882_1822754.JPG	0	1	0	0	1	0	1	0	0	1	1	0	1	0
272964_1823457.JPG	1	0	1	0	0	1	0	0	0	0	0	0	1	0
273043_1824099.JPG	1	0	1	0	0	1	0	0	0	0	0	0	1	0
273043_1824104.JPG	1	0	1	0	0	1	0	0	0	0	0	0	1	0
273135_1824802.JPG	1	0	1	0	0	1	0	0	0	0	0	0	1	0
273179_1825180.JPG	1	0	1	0	0	1	0	0	0	0	0	0	1	1
273179_1825185.JPG	1	0	1	1	0	1	0	0	0	0	0	0	1	1
273279_1826077.JPG	1	0	1	0	0	1	0	0	0	0	0	0	1	0
273555_1828309.JPG	1	0	1	0	0	1	0	0	0	0	0	0	1	0
273597_1828706.JPG	1	0	0	0	1	1	0	0	0	0	0	0	1	1
273614_1828872.JPG	0	1	1	0	0	1	0	0	0	0	0	0	1	0
273627_1828978.JPG	1	0	1	0	0	1	0	0	0	0	0	0	0	1
273627_1828982.JPG	1	0	1	0	0	1	0	0	1	0	0	0	0	0
273648_1829153.JPG	1	0	1	0	0	1	0	0	0	0	0	0	0	1
273684_1829436.JPG	1	0	1	0	0	1	0	0	0	0	0	0	1	0
273687_1829454.JPG	1	0	1	0	0	1	0	0	0	0	0	0	1	0
274643_1836018.JPG	1	1	0	0	1	0	1	1	0	1	1	0	1	1

[truncated: 8 more sheets: M3_R1, M3_R2, M4_R1, M4_R2, NM3_R1, NM3_R2, NM4_R1, M5_R2]
